# Supplementary material for: Two novel genomes of fireflies with different degrees of sexual dimorphism reveal insights into sex-biased gene expression and dosage compensation
Source: Commun Biol. 2024 Jul 27;7:906. doi: 10.1038/s42003-024-06550-6 (PMC11283472; doi:10.1038/s42003-024-06550-6)
Supplement: Supplementary file 4 — Supplementary Data 1-5 [file 42003_2024_6550_MOESM4_ESM.zip]

Archive with 2 entries (2 files):
- SupplemetaryTablesF.xlsx
- __MACOSX/._SupplemetaryTablesF.xlsx
