# Supplementary material for: Two novel genomes of fireflies with different degrees of sexual dimorphism reveal insights into sex-biased gene expression and dosage compensation
Source: Commun Biol. 2024 Jul 27;7:906. doi: 10.1038/s42003-024-06550-6 (PMC11283472; doi:10.1038/s42003-024-06550-6)
Supplement: Supplementary file 4 — Supplementary Data 1-5 [file 42003_2024_6550_MOESM4_ESM.zip › SupplemetaryTablesF.xlsx]

## Sheet: Supplementry Data 1
Supplementry Data 1. Lamprohiza splendidula head EdgeR analysis for the indetification of sex-biased genes.
genes	logFC	logCPM	LR	PValue	FDR	f_LaSpl_31T	f_LaSpl_32T	f_LaSpl_33T	f_LaSpl_34T	f_LaSpl_35T	m_LaSpl_22T	m_LaSpl_23T	m_LaSpl_25T	m_LaSpl_26T	m_LaSpl_27T	Chr	Start	End	Strand	Length
tsebra_g82	10.8905	5.00113	166.185	5.03932e-38	4.25609e-35	467	233	561	78	310	0	0	0	0	1	PGA_scaffold_10__19_contigs__length_45498505	1613878	1620223	+	6346
nbisL1-transcript-103732	10.8063	3.80139	162.227	3.69138e-37	2.89496e-34	211	309	166	30	89	0	0	0	0	0	PGA_scaffold_10__19_contigs__length_45498505	1619271	1620462	-	1192
tsebra_g22648	9.4479	6.42022	211.751	5.69983e-48	1.3907e-44	1313	780	1381	337	680	3	1	3	0	5	PGA_scaffold_6__158_contigs__length_65093427	13903555	13917256	-	13702
nbisL1-transcript-75685	9.33769	7.24166	282.001	2.7508e-63	1.51012e-59	3049	2953	853	891	1016	3	8	2	7	4	PGA_scaffold_7__48_contigs__length_33662255	30810098	30834670	-	24573
tsebra_g26777	8.91394	3.69045	102.56	4.18511e-24	9.28291e-22	197	505	44	52	35	0	2	0	0	0	PGA_scaffold_7__48_contigs__length_33662255	30844056	30846756	+	2701
nbisL1-transcript-103616	8.25499	1.26621	108.197	2.434e-25	6.85232e-23	37	18	27	12	29	0	0	0	0	0	PGA_scaffold_10__19_contigs__length_45498505	1617632	1620274	-	2643
nbisL1-transcript-22083	7.67906	7.44481	56.9372	4.49943e-14	2.36371e-12	1162	2778	1948	12	3197	4	4	13	27	52	PGA_scaffold_1__188_contigs__length_130229059	120577032	120579108	+	2077
tsebra_g5999	7.49052	3.05471	119.999	6.32885e-28	2.57362e-25	111	151	48	21	125	1	2	0	1	0	PGA_scaffold_1__188_contigs__length_130229059	81082181	81091280	+	9100
tsebra_g6599	6.98022	2.56389	143.865	3.80328e-33	2.25719e-30	97	98	35	33	62	2	0	0	2	0	PGA_scaffold_1__188_contigs__length_130229059	92061444	92078824	-	17381
nbisL1-transcript-71501	6.60215	5.814	31.811	1.69932e-08	3.10444e-07	652	231	1656	84	164	27	0	13	4	0	PGA_scaffold_7__48_contigs__length_33662255	11384317	11385306	+	990
tsebra_g25492	6.56713	5.80376	36.7375	1.35157e-09	3.14398e-08	701	232	1591	94	162	31	2	6	6	0	PGA_scaffold_7__48_contigs__length_33662255	11384732	11391784	-	7053
nbisL1-transcript-71408	6.39327	3.66613	97.5856	5.15786e-23	9.51776e-21	184	125	240	27	87	4	3	1	1	6	PGA_scaffold_7__48_contigs__length_33662255	11038117	11065750	+	27634
nbisL1-transcript-71409	6.28053	5.00658	93.9611	3.21791e-22	5.31294e-20	449	348	607	35	244	7	10	5	6	15	PGA_scaffold_7__48_contigs__length_33662255	11038118	11065750	-	27633
nbisL1-transcript-15894	6.19906	2.96586	107.394	3.6484e-25	9.69682e-23	122	139	46	23	100	0	1	1	2	7	PGA_scaffold_1__188_contigs__length_130229059	81086169	81091591	-	5423
nbisL1-transcript-100461	5.88537	4.75357	40.6339	1.83596e-10	5.02065e-09	381	39	799	32	67	8	20	1	5	14	PGA_scaffold_9__74_contigs__length_58108748	45262049	45264061	-	2013
nbisL1-transcript-77235	5.81774	0.120254	66.0234	4.4559e-16	3.04351e-14	11	18	8	10	6	0	1	0	0	0	PGA_scaffold_8__94_contigs__length_81364398	1276165	1279483	-	3319
tsebra_g26453	5.7042	3.50494	52.0991	5.27681e-13	2.30365e-11	290	59	201	13	36	2	8	0	7	6	PGA_scaffold_7__48_contigs__length_33662255	26386503	26387370	-	868
tsebra_g7240	5.60959	4.94122	19.0984	1.24149e-05	0.000111273	7	2076	7	18	103	0	10	10	4	53	PGA_scaffold_1__188_contigs__length_130229059	96512834	96516611	+	3778
tsebra_g13137	5.591	4.7426	22.3285	2.29772e-06	2.519e-05	1485	12	16	22	11	4	7	5	14	34	PGA_scaffold_2__135_contigs__length_79989185	79986345	79986716	+	372
tsebra_g7287	5.42056	2.4027	79.0158	6.16147e-19	6.3521e-17	20	144	49	43	39	0	8	2	1	1	PGA_scaffold_1__188_contigs__length_130229059	96867680	96869211	+	1532
tsebra_g9244	5.23423	3.73507	17.7766	2.48417e-05	0.000203544	726	14	6	11	6	6	0	3	3	27	PGA_scaffold_1__188_contigs__length_130229059	123283201	123283578	-	378
tsebra_g9341	5.21593	3.48641	108.972	1.64616e-25	4.81974e-23	84	238	111	54	119	10	3	6	4	5	PGA_scaffold_1__188_contigs__length_130229059	124981034	124989566	+	8533
tsebra_g27143	5.18621	6.97288	61.0659	5.5197e-15	3.31167e-13	723	2975	1357	364	1452	131	29	53	43	32	PGA_scaffold_8__94_contigs__length_81364398	1038051	1042497	-	4447
nbisL1-transcript-977	5.16239	3.23929	36.5661	1.4758e-09	3.38631e-08	82	16	71	272	9	8	7	4	1	4	PGA_scaffold_1__188_contigs__length_130229059	4972981	5007415	-	34435
nbisL1-transcript-42992	5.15852	2.19386	106.928	4.61527e-25	1.17845e-22	55	70	57	41	20	0	5	0	2	6	PGA_scaffold_3__118_contigs__length_77400372	26955437	26977775	+	22339
nbisL1-transcript-17972	5.13602	2.26414	77.1363	1.59558e-18	1.54235e-16	20	109	40	32	57	0	7	1	0	6	PGA_scaffold_1__188_contigs__length_130229059	96868334	96870171	-	1838
nbisL1-transcript-63854	4.93765	3.4783	31.9738	1.56267e-08	2.87393e-07	109	114	261	69	13	18	1	0	8	3	PGA_scaffold_6__158_contigs__length_65093427	28318095	28330417	-	12323
tsebra_g9342	4.90295	5.85047	93.3398	4.40437e-22	7.00837e-20	350	1324	557	263	636	56	21	30	32	38	PGA_scaffold_1__188_contigs__length_130229059	124999605	125000774	+	1170
nbisL1-transcript-22995	4.75093	5.82529	71.4153	2.89425e-17	2.31952e-15	303	1309	552	263	633	71	18	21	42	36	PGA_scaffold_1__188_contigs__length_130229059	124999595	125001026	-	1432
tsebra_g26783	4.61173	3.00116	59.4507	1.25399e-14	7.07874e-13	87	185	95	10	63	11	4	3	5	7	PGA_scaffold_7__48_contigs__length_33662255	30877690	30879169	+	1480
nbisL1-transcript-71148	4.57855	5.2723	86.4184	1.45622e-20	1.87085e-18	649	391	562	250	147	34	14	25	50	32	PGA_scaffold_7__48_contigs__length_33662255	8462888	8465581	-	2694
tsebra_g16390	4.57234	2.99399	15.7594	7.19286e-05	0.000510004	406	18	0	14	8	1	18	1	11	4	PGA_scaffold_3__118_contigs__length_77400372	70897290	70899109	+	1820
nbisL1-transcript-322	4.55773	3.96828	25.4061	4.64441e-07	6.16979e-06	735	104	25	20	11	3	10	7	29	23	PGA_scaffold_1__188_contigs__length_130229059	1077704	1078205	-	502
nbisL1-transcript-22992	4.53113	3.63474	50.8839	9.79965e-13	4.16229e-11	75	296	109	49	142	20	4	3	2	21	PGA_scaffold_1__188_contigs__length_130229059	124980858	124982397	-	1540
tsebra_g26856	4.49239	2.16343	84.6547	3.553e-20	4.35867e-18	61	45	57	19	43	3	2	6	2	6	PGA_scaffold_7__48_contigs__length_33662255	31962226	31962876	+	651
tsebra_g2282	4.38386	2.96345	23.2966	1.38845e-06	1.62003e-05	43	19	64	231	5	13	5	6	7	0	PGA_scaffold_1__188_contigs__length_130229059	4978997	5007324	+	28328
tsebra_g24023	4.37952	3.39921	14.0843	0.000174796	0.00110139	562	3	6	7	9	0	18	8	7	23	PGA_scaffold_6__158_contigs__length_65093427	47920747	47921436	-	690
tsebra_g32209	4.24432	5.06747	52.2762	4.82189e-13	2.12192e-11	496	312	588	60	228	42	26	45	21	22	PGA_scaffold_9__74_contigs__length_58108748	23549349	23560587	-	11239
nbisL1-transcript-70085	4.21079	2.24122	80.6352	2.71482e-19	2.92229e-17	37	99	33	21	58	4	4	2	7	8	PGA_scaffold_7__48_contigs__length_33662255	3122757	3124281	-	1525
nbisL1-transcript-93647	4.19885	1.56928	44.6947	2.30285e-11	7.63871e-10	51	14	52	19	8	5	2	3	3	1	PGA_scaffold_9__74_contigs__length_58108748	2169606	2182639	+	13034
nbisL1-transcript-97069	4.1211	5.17127	60.9425	5.87663e-15	3.50665e-13	532	362	584	89	246	49	26	46	33	31	PGA_scaffold_9__74_contigs__length_58108748	23547897	23555404	+	7508
nbisL1-transcript-4580	4.0651	5.85832	38.1895	6.41958e-10	1.57682e-08	689	698	871	47	601	72	91	72	57	15	PGA_scaffold_1__188_contigs__length_130229059	19206797	19209012	-	2216
tsebra_g24945	4.03051	5.77342	26.666	2.41843e-07	3.4373e-06	45	283	54	1486	584	37	45	71	90	91	PGA_scaffold_7__48_contigs__length_33662255	1061632	1077296	+	15665
nbisL1-transcript-42308	3.80829	4.1776	23.5811	1.19758e-06	1.41766e-05	131	674	41	28	186	0	55	15	13	61	PGA_scaffold_3__118_contigs__length_77400372	21348744	21353562	-	4819
tsebra_g5138	3.73951	1.69219	36.3679	1.63374e-09	3.69848e-08	24	60	19	7	51	9	2	0	6	4	PGA_scaffold_1__188_contigs__length_130229059	65267186	65269358	-	2173
tsebra_g11741	3.72504	1.51867	40.7571	1.72376e-10	4.74931e-09	28	21	44	33	9	7	3	0	1	9	PGA_scaffold_2__135_contigs__length_79989185	50597259	50608243	-	10985
nbisL1-transcript-24349	3.70872	3.04113	16.2478	5.55755e-05	0.000408428	91	76	33	43	149	0	56	0	1	11	PGA_scaffold_1__188_contigs__length_130229059	129993521	129999681	+	6161
tsebra_g29559	3.69378	4.80645	29.0901	6.90907e-08	1.1058e-06	173	1033	74	84	263	10	31	89	10	68	PGA_scaffold_8__94_contigs__length_81364398	46974255	46976042	-	1788
tsebra_g27410	3.6765	1.44306	59.1153	1.48695e-14	8.32958e-13	16	57	21	14	29	2	3	2	7	6	PGA_scaffold_8__94_contigs__length_81364398	5815212	5818786	+	3575
nbisL1-transcript-40712	3.66506	9.58725	25.3374	4.81276e-07	6.35881e-06	1660	4318	3705	22759	2289	240	3119	695	959	1356	PGA_scaffold_3__118_contigs__length_77400372	9668720	9691472	-	22753
nbisL1-transcript-85866	3.60653	4.80086	24.8787	6.10523e-07	7.87227e-06	129	1080	94	49	273	11	33	85	8	88	PGA_scaffold_8__94_contigs__length_81364398	46973883	46977056	+	3174
nbisL1-transcript-4008	3.57702	4.18284	24.3597	7.9922e-07	1.00401e-05	318	160	396	7	23	20	31	27	24	46	PGA_scaffold_1__188_contigs__length_130229059	16899500	16926454	+	26955
tsebra_g31301	3.54901	1.45419	19.3556	1.085e-05	9.88606e-05	44	24	45	16	3	12	0	3	0	2	PGA_scaffold_9__74_contigs__length_58108748	2138838	2183548	-	44711
tsebra_g10935	3.5344	3.5891	47.6611	5.06638e-12	1.88884e-10	182	88	160	19	127	10	20	21	28	21	PGA_scaffold_2__135_contigs__length_79989185	30053148	30053966	+	819
nbisL1-transcript-66937	3.52114	2.64295	39.8057	2.80531e-10	7.45785e-09	8	156	33	51	73	4	11	13	11	13	PGA_scaffold_6__158_contigs__length_65093427	47703012	47703810	-	799
nbisL1-transcript-107266	3.44737	7.79338	60.2301	8.43923e-15	4.90938e-13	2945	3916	2909	546	1187	138	432	347	552	594	PGA_scaffold_10__19_contigs__length_45498505	24765931	24886996	-	121066
nbisL1-transcript-41419	3.44377	4.52442	64.0996	1.18286e-15	7.61712e-14	279	417	287	89	117	45	22	29	49	49	PGA_scaffold_3__118_contigs__length_77400372	15150525	15217196	-	66672
nbisL1-transcript-55873	3.43803	5.49071	38.208	6.35906e-10	1.56546e-08	669	300	567	552	72	115	47	45	78	76	PGA_scaffold_5__106_contigs__length_63362655	33886458	33887569	-	1112
tsebra_g2472	3.4284	3.81547	15.0537	0.000104495	0.000703221	269	13	288	84	4	51	21	7	11	14	PGA_scaffold_1__188_contigs__length_130229059	8241434	8256153	-	14720
nbisL1-transcript-24502	3.3893	4.43769	19.0546	1.27031e-05	0.000113532	944	142	38	26	26	21	28	41	48	63	PGA_scaffold_2__135_contigs__length_79989185	277990	278303	-	314
nbisL1-transcript-13098	3.3253	2.4756	66.9268	2.81777e-16	1.99598e-14	75	114	22	43	35	5	11	8	15	14	PGA_scaffold_1__188_contigs__length_130229059	66705552	66706648	+	1097
tsebra_g30367	3.31755	0.980943	33.2057	8.29062e-09	1.60683e-07	14	13	10	40	11	2	4	4	0	8	PGA_scaffold_8__94_contigs__length_81364398	64126278	64129084	+	2807
tsebra_g28747	3.31078	2.63431	17.886	2.34537e-05	0.000193981	32	45	19	154	33	1	42	0	8	15	PGA_scaffold_8__94_contigs__length_81364398	29222670	29224568	+	1899
tsebra_g24489	3.30769	5.97028	9.40896	0.00215927	0.00973624	1523	76	398	994	6	341	20	21	18	25	PGA_scaffold_6__158_contigs__length_65093427	57205047	57205667	+	621
nbisL1-transcript-15526	3.30303	5.89601	85.7712	2.02011e-20	2.54941e-18	597	699	745	369	457	61	166	84	172	98	PGA_scaffold_1__188_contigs__length_130229059	78430720	78432042	-	1323
nbisL1-transcript-15495	3.26821	1.36426	13.844	0.000198627	0.00123106	2	107	8	11	14	1	15	0	8	0	PGA_scaffold_1__188_contigs__length_130229059	78284361	78320764	-	36404
tsebra_g23505	3.24766	3.67033	16.2176	5.64678e-05	0.000414431	569	39	12	29	20	8	33	14	31	52	PGA_scaffold_6__158_contigs__length_65093427	35810854	35827493	+	16640
nbisL1-transcript-1110	3.23997	4.93171	35.5263	2.51633e-09	5.4872e-08	91	470	167	238	476	45	79	11	50	147	PGA_scaffold_1__188_contigs__length_130229059	5497350	5589176	-	91827
nbisL1-transcript-1111	3.23818	4.58145	70.9932	3.58456e-17	2.85006e-15	180	411	115	193	281	22	54	29	49	105	PGA_scaffold_1__188_contigs__length_130229059	5497382	5645046	+	147665
nbisL1-transcript-64940	3.2335	3.62114	17.4673	2.923e-05	0.00023417	530	27	30	25	25	10	34	10	23	59	PGA_scaffold_6__158_contigs__length_65093427	35810736	35827613	-	16878
tsebra_g11378	3.22192	7.89112	7.80439	0.00521194	0.020698	42	4084	38	5367	1849	289	1882	13	10	311	PGA_scaffold_2__135_contigs__length_79989185	41761680	41772438	-	10759
nbisL1-transcript-74900	3.21029	4.54842	10.4729	0.00121141	0.00592589	17	1161	27	132	94	2	194	29	4	24	PGA_scaffold_7__48_contigs__length_33662255	27233318	27234962	-	1645
nbisL1-transcript-32666	3.20308	7.148	23.4407	1.28821e-06	1.51111e-05	647	6051	574	294	851	40	410	188	226	821	PGA_scaffold_2__135_contigs__length_79989185	51309547	51312352	-	2806
nbisL1-transcript-67583	3.19702	0.361026	34.9169	3.44074e-09	7.30709e-08	14	13	13	9	7	3	1	1	6	0	PGA_scaffold_6__158_contigs__length_65093427	52037125	52038452	+	1328
nbisL1-transcript-97777	3.19261	2.6384	51.5366	7.02747e-13	3.04371e-11	92	62	70	29	46	3	6	11	25	22	PGA_scaffold_9__74_contigs__length_58108748	26432867	26436237	-	3371
nbisL1-transcript-72884	3.18479	2.06547	19.4645	1.02488e-05	9.4091e-05	42	59	57	0	43	4	23	1	10	6	PGA_scaffold_7__48_contigs__length_33662255	16880147	16890129	+	9983
tsebra_g11777	3.16812	7.09143	22.549	2.04852e-06	2.28226e-05	662	5705	541	257	873	36	440	181	211	787	PGA_scaffold_2__135_contigs__length_79989185	51309880	51311439	+	1560
tsebra_g24490	3.07761	5.46988	6.43032	0.0112188	0.0390048	1214	51	517	330	6	307	3	5	5	8	PGA_scaffold_6__158_contigs__length_65093427	57209464	57209868	+	405
nbisL1-transcript-88405	3.06125	7.9206	29.5894	5.33975e-08	8.75695e-07	1163	9829	955	1145	1034	147	497	346	746	1318	PGA_scaffold_8__94_contigs__length_81364398	59817738	59919383	+	101646
nbisL1-transcript-89563	3.05595	4.31679	16.0219	6.26146e-05	0.000451841	24	992	21	48	123	37	86	28	23	44	PGA_scaffold_8__94_contigs__length_81364398	66401332	66428639	+	27308
nbisL1-transcript-72595	3.05075	2.07705	29.2207	6.45847e-08	1.04127e-06	59	36	49	48	6	3	3	18	13	8	PGA_scaffold_7__48_contigs__length_33662255	15526263	15544923	+	18661
nbisL1-transcript-85104	3.03577	4.07155	56.6561	5.19088e-14	2.7011e-12	180	220	177	59	168	35	54	14	38	51	PGA_scaffold_8__94_contigs__length_81364398	42884588	42903689	+	19102
nbisL1-transcript-86772	3.02256	4.73584	25.9525	3.49927e-07	4.78161e-06	596	142	423	53	63	25	112	39	48	102	PGA_scaffold_8__94_contigs__length_81364398	51240036	51320051	-	80016
tsebra_g14532	3.02231	7.96262	38.9687	4.30648e-10	1.10474e-08	2599	3544	3345	878	1728	344	245	411	1418	459	PGA_scaffold_3__118_contigs__length_77400372	28100666	28132109	-	31444
nbisL1-transcript-40613	3.02149	4.59558	44.5089	2.53199e-11	8.29849e-10	257	339	382	58	136	47	42	49	78	52	PGA_scaffold_3__118_contigs__length_77400372	9315483	9325929	-	10447
tsebra_g26021	2.99296	1.73359	44.4405	2.62207e-11	8.58091e-10	61	45	16	26	14	7	12	5	4	9	PGA_scaffold_7__48_contigs__length_33662255	18990203	18991256	+	1054
nbisL1-transcript-75803	2.97685	1.27655	33.1935	8.34284e-09	1.61552e-07	53	18	9	22	11	1	7	8	6	5	PGA_scaffold_7__48_contigs__length_33662255	31510779	31512331	+	1553
nbisL1-transcript-23230	2.96955	3.12391	7.37166	0.00662596	0.0252603	436	1	1	3	8	14	28	17	14	29	PGA_scaffold_1__188_contigs__length_130229059	126766747	126772952	-	6206
nbisL1-transcript-10767	2.93908	4.57518	19.6163	9.46594e-06	8.76687e-05	441	131	415	107	25	63	77	13	95	26	PGA_scaffold_1__188_contigs__length_130229059	54479571	54483632	+	4062
nbisL1-transcript-89204	2.93117	2.02904	21.4934	3.55049e-06	3.72683e-05	23	30	11	95	22	4	5	6	4	36	PGA_scaffold_8__94_contigs__length_81364398	64111491	64134374	-	22884
tsebra_g4644	2.92782	4.98336	19.7619	8.77155e-06	8.20683e-05	537	166	569	175	24	106	79	29	96	39	PGA_scaffold_1__188_contigs__length_130229059	54478368	54484512	-	6145
nbisL1-transcript-28695	2.90687	4.56817	15.8728	6.77438e-05	0.00048424	932	230	40	30	29	26	77	45	86	66	PGA_scaffold_2__135_contigs__length_79989185	23356123	23356891	+	769
tsebra_g10004	2.90579	3.99732	50.1212	1.44534e-12	5.99967e-11	252	173	157	127	59	26	21	56	33	56	PGA_scaffold_2__135_contigs__length_79989185	7425529	7444632	+	19104
nbisL1-transcript-82552	2.87079	5.91141	35.2795	2.85627e-09	6.16119e-08	330	1826	372	145	531	67	156	119	144	331	PGA_scaffold_8__94_contigs__length_81364398	27785677	27822242	-	36566
nbisL1-transcript-31498	2.83958	8.54064	7.53815	0.00604061	0.0234067	104	5638	103	7774	3440	1080	2808	47	45	647	PGA_scaffold_2__135_contigs__length_79989185	41764607	41786650	+	22044
nbisL1-transcript-5093	2.82011	0.686226	34.8878	3.49268e-09	7.38879e-08	10	30	11	13	9	1	2	5	6	5	PGA_scaffold_1__188_contigs__length_130229059	22390400	22458044	-	67645
tsebra_g14755	2.80135	4.73434	29.3433	6.0626e-08	9.81051e-07	123	959	114	73	197	28	86	65	66	122	PGA_scaffold_3__118_contigs__length_77400372	31845496	31847094	-	1599
nbisL1-transcript-12434	2.79626	1.80504	19.0991	1.24104e-05	0.000111273	105	39	9	9	11	14	6	2	10	9	PGA_scaffold_1__188_contigs__length_130229059	63479635	63488057	+	8423
tsebra_g4343	2.79037	2.78852	42.2471	8.04408e-11	2.39349e-09	108	70	32	90	26	10	17	14	14	40	PGA_scaffold_1__188_contigs__length_130229059	49153424	49175849	-	22426
nbisL1-transcript-50726	2.78901	3.60175	28.4373	9.67804e-08	1.49242e-06	309	85	129	25	38	19	38	28	33	44	PGA_scaffold_3__118_contigs__length_77400372	70901713	70966215	-	64503
tsebra_g22314	2.78696	3.13901	56.2537	6.36982e-14	3.28345e-12	134	108	72	40	66	11	16	27	27	37	PGA_scaffold_6__158_contigs__length_65093427	7370477	7387225	+	16749
nbisL1-transcript-109319	2.78066	4.40562	29.0779	6.95241e-08	1.11031e-06	83	629	107	91	195	13	104	41	42	107	PGA_scaffold_10__19_contigs__length_45498505	37797584	37799311	+	1728
nbisL1-transcript-85102	2.75167	2.6809	40.8578	1.6372e-10	4.54053e-09	54	89	87	17	51	17	17	16	16	16	PGA_scaffold_8__94_contigs__length_81364398	42874855	42884911	-	10057
tsebra_g32022	2.74459	3.78879	15.878	6.75595e-05	0.000483488	531	98	15	30	32	27	47	30	30	53	PGA_scaffold_9__74_contigs__length_58108748	19075044	19095459	+	20416
tsebra_g15676	2.73837	9.43318	32.0984	1.46558e-08	2.7067e-07	7612	16006	7595	989	3395	726	2020	1476	2376	3565	PGA_scaffold_3__118_contigs__length_77400372	55069206	55106832	+	37627
tsebra_g30484	2.73836	2.26049	19.4069	1.05626e-05	9.65629e-05	26	165	19	12	33	2	28	5	5	31	PGA_scaffold_8__94_contigs__length_81364398	66488145	66496120	+	7976
nbisL1-transcript-67178	2.72204	0.576112	23.8906	1.01967e-06	1.23912e-05	9	22	10	16	8	0	10	0	8	1	PGA_scaffold_6__158_contigs__length_65093427	49354552	49410269	+	55718
tsebra_g5429	2.71852	8.14999	12.2271	0.000471012	0.00261714	279	11784	301	1120	2504	124	2184	718	459	639	PGA_scaffold_1__188_contigs__length_130229059	70638148	70644727	-	6580
nbisL1-transcript-74315	2.71509	6.53381	13.854	0.000197578	0.00122629	1506	939	1011	736	210	602	65	85	186	36	PGA_scaffold_7__48_contigs__length_33662255	23804763	23813588	-	8826
tsebra_g5613	2.70604	2.79026	10.475	0.00121001	0.0059217	3	248	27	56	34	1	74	4	9	15	PGA_scaffold_1__188_contigs__length_130229059	73916027	73921623	+	5597
nbisL1-transcript-79947	2.69979	2.50595	36.5861	1.46067e-09	3.36214e-08	64	100	42	29	40	0	18	10	22	37	PGA_scaffold_8__94_contigs__length_81364398	14059001	14079099	-	20099
nbisL1-transcript-17771	2.67489	0.817085	33.4534	7.29915e-09	1.43365e-07	14	21	20	13	9	0	3	5	6	10	PGA_scaffold_1__188_contigs__length_130229059	95081200	95083253	-	2054
nbisL1-transcript-9577	2.66857	2.80804	22.3324	2.29308e-06	2.51567e-05	150	32	66	66	8	10	28	8	36	20	PGA_scaffold_1__188_contigs__length_130229059	47837903	47911785	+	73883
tsebra_g4953	2.66688	4.57613	18.5185	1.68266e-05	0.000144957	51	247	76	224	427	76	83	71	57	15	PGA_scaffold_1__188_contigs__length_130229059	60004132	60023992	-	19861
nbisL1-transcript-11700	2.65602	4.08735	17.1596	3.43662e-05	0.000269903	37	161	71	135	319	43	48	65	57	6	PGA_scaffold_1__188_contigs__length_130229059	60016200	60022551	+	6352
nbisL1-transcript-51850	2.65516	4.25549	15.6192	7.74647e-05	0.000542772	57	631	41	120	160	6	165	18	44	69	PGA_scaffold_3__118_contigs__length_77400372	76357428	76361643	+	4216
tsebra_g2565	2.65366	8.35321	30.8025	2.85676e-08	4.99546e-07	2972	3692	2428	4859	1108	1410	948	507	635	665	PGA_scaffold_1__188_contigs__length_130229059	10445829	10453119	+	7291
nbisL1-transcript-52111	2.65291	5.2277	29.5633	5.4121e-08	8.85575e-07	231	1194	220	108	246	28	154	78	131	194	PGA_scaffold_5__106_contigs__length_63362655	317317	319836	+	2520
tsebra_g9790	2.65119	2.70673	36.0873	1.88668e-09	4.21597e-08	32	166	51	29	47	10	32	16	11	25	PGA_scaffold_2__135_contigs__length_79989185	2200221	2225390	+	25170
nbisL1-transcript-75506	2.64244	2.56796	40.3014	2.17652e-10	5.87151e-09	106	75	38	28	36	4	12	18	23	32	PGA_scaffold_7__48_contigs__length_33662255	30130809	30197177	-	66369
tsebra_g5226	2.63804	2.4709	44.5567	2.47094e-11	8.13485e-10	66	74	19	42	56	10	24	15	16	13	PGA_scaffold_1__188_contigs__length_130229059	66705673	66706356	-	684
nbisL1-transcript-61342	2.62997	2.77521	11.0723	0.000876272	0.00449791	32	100	119	6	55	10	4	0	21	83	PGA_scaffold_6__158_contigs__length_65093427	11487318	11492197	+	4880
tsebra_g29795	2.62919	3.69574	20.4214	6.21312e-06	6.07724e-05	107	219	154	6	127	24	40	13	32	96	PGA_scaffold_8__94_contigs__length_81364398	51332874	51334606	+	1733
nbisL1-transcript-14968	2.62626	1.47779	35.1214	3.09772e-09	6.63638e-08	39	32	31	13	12	2	7	6	16	9	PGA_scaffold_1__188_contigs__length_130229059	75338116	75359369	+	21254
tsebra_g29560	2.62459	1.03428	28.9045	7.60347e-08	1.20205e-06	15	34	10	10	23	0	5	9	3	12	PGA_scaffold_8__94_contigs__length_81364398	47010832	47012574	-	1743
nbisL1-transcript-25915	2.61756	6.22665	33.4286	7.39287e-09	1.44946e-07	826	1129	402	881	340	90	121	431	197	210	PGA_scaffold_2__135_contigs__length_79989185	7302634	7357009	+	54376
nbisL1-transcript-110419	2.59715	3.0468	6.66604	0.00982675	0.0349904	370	23	6	9	5	3	7	4	16	124	PGA_scaffold_36__1_contigs__length_1000	1	1000	+	1000
tsebra_g30221	2.5951	2.64172	20.021	7.65966e-06	7.28132e-05	139	20	82	11	29	7	27	8	27	29	PGA_scaffold_8__94_contigs__length_81364398	60628230	60629081	+	852
nbisL1-transcript-69307	2.59182	3.20935	23.7073	1.12158e-06	1.34217e-05	71	228	25	109	33	11	68	18	11	34	PGA_scaffold_7__48_contigs__length_33662255	90275	97279	+	7005
tsebra_g31541	2.58942	2.84284	14.4499	0.000143941	0.0009291	256	62	19	6	16	11	32	22	20	19	PGA_scaffold_9__74_contigs__length_58108748	8951448	8955611	+	4164
nbisL1-transcript-94647	2.58891	3.24097	20.6955	5.38428e-06	5.35235e-05	67	174	54	26	125	1	26	19	30	87	PGA_scaffold_9__74_contigs__length_58108748	9101807	9147657	-	45851
nbisL1-transcript-98648	2.56671	4.77565	15.8942	6.69821e-05	0.000480673	305	92	131	37	573	31	70	105	36	200	PGA_scaffold_9__74_contigs__length_58108748	32538092	32539813	+	1722
tsebra_g25785	2.56386	2.60782	24.7814	6.42153e-07	8.2126e-06	80	54	63	69	10	16	4	21	27	19	PGA_scaffold_7__48_contigs__length_33662255	15510466	15539176	-	28711
nbisL1-transcript-63168	2.52974	3.25512	34.4828	4.30036e-09	8.93393e-08	104	178	95	21	63	11	51	20	37	33	PGA_scaffold_6__158_contigs__length_65093427	23465216	23634664	-	169449
nbisL1-transcript-47931	2.51942	3.49354	34.9179	3.439e-09	7.30709e-08	121	261	106	27	50	18	38	32	47	41	PGA_scaffold_3__118_contigs__length_77400372	54967088	55084615	+	117528
tsebra_g32624	2.51712	7.18466	27.5981	1.49329e-07	2.20816e-06	835	4471	672	516	1113	234	949	301	336	519	PGA_scaffold_9__74_contigs__length_58108748	32726771	32736315	-	9545
tsebra_g14448	2.50551	4.85951	38.514	5.43624e-10	1.36272e-08	270	587	140	158	256	18	120	84	117	150	PGA_scaffold_3__118_contigs__length_77400372	26465328	26470519	-	5192
nbisL1-transcript-4839	2.5041	4.0493	40.1334	2.37193e-10	6.35961e-09	119	278	76	180	122	12	49	64	60	87	PGA_scaffold_1__188_contigs__length_130229059	21309257	21314998	-	5742
nbisL1-transcript-89243	2.49662	4.14695	27.6382	1.46264e-07	2.16429e-06	87	374	187	65	136	25	133	26	59	45	PGA_scaffold_8__94_contigs__length_81364398	64223317	64286698	+	63382
tsebra_g24125	2.49637	1.57174	24.4498	7.62717e-07	9.6035e-06	24	30	25	19	31	0	6	2	20	23	PGA_scaffold_6__158_contigs__length_65093427	50981483	50998523	-	17041
nbisL1-transcript-40221	2.48769	3.43382	7.71979	0.00546187	0.0214941	6	125	3	298	38	4	109	12	16	49	PGA_scaffold_3__118_contigs__length_77400372	7314977	7318462	-	3486
nbisL1-transcript-20685	2.48143	2.1879	26.3931	2.78538e-07	3.90825e-06	100	34	42	22	11	10	12	9	24	16	PGA_scaffold_1__188_contigs__length_130229059	112193566	112202249	-	8684
tsebra_g10239	2.48075	6.42506	3.89669	0.0483814	0.126222	2422	23	1142	321	2	819	6	44	45	8	PGA_scaffold_2__135_contigs__length_79989185	13304997	13306190	-	1194
nbisL1-transcript-10194	2.47311	3.32954	34.1564	5.08545e-09	1.03687e-07	54	162	41	105	98	7	52	23	36	54	PGA_scaffold_1__188_contigs__length_130229059	50532053	50541119	+	9067
nbisL1-transcript-89576	2.46344	3.46974	21.1941	4.15036e-06	4.24488e-05	34	241	21	134	96	8	62	26	32	64	PGA_scaffold_8__94_contigs__length_81364398	66481091	66483016	+	1926
tsebra_g32609	2.46103	4.82302	16.1413	5.87888e-05	0.000427606	383	79	117	36	560	44	91	86	73	188	PGA_scaffold_9__74_contigs__length_58108748	32538325	32539466	-	1142
nbisL1-transcript-48986	2.458	3.15054	18.7615	1.48131e-05	0.000129801	37	282	30	56	53	8	71	10	15	51	PGA_scaffold_3__118_contigs__length_77400372	60279790	60345531	+	65742
tsebra_g25521	2.45784	2.14315	10.117	0.00146909	0.00700539	168	17	9	2	14	13	9	3	23	22	PGA_scaffold_7__48_contigs__length_33662255	11677448	11699643	+	22196
nbisL1-transcript-98694	2.45633	7.52228	24.6007	7.05251e-07	8.94145e-06	838	5835	866	586	1464	315	1201	386	451	716	PGA_scaffold_9__74_contigs__length_58108748	32726654	32739837	+	13184
tsebra_g27412	2.44583	5.23597	23.8851	1.02263e-06	1.24203e-05	160	897	129	268	377	23	209	108	85	246	PGA_scaffold_8__94_contigs__length_81364398	5830468	5833029	+	2562
nbisL1-transcript-65907	2.4418	1.6955	31.5301	1.96376e-08	3.5346e-07	26	76	20	13	20	4	6	10	16	16	PGA_scaffold_6__158_contigs__length_65093427	42712826	42713709	-	884
tsebra_g8550	2.42158	1.08921	20.4439	6.14055e-06	6.00893e-05	14	45	16	14	8	2	10	11	8	0	PGA_scaffold_1__188_contigs__length_130229059	108812075	108813726	-	1652
tsebra_g5712	2.41939	2.88353	46.6618	8.43591e-12	3.02687e-10	99	81	63	60	32	22	17	19	27	34	PGA_scaffold_1__188_contigs__length_130229059	75333142	75357500	-	24359
tsebra_g9717	2.41652	4.30028	9.88824	0.00166338	0.00779374	408	57	247	155	9	127	37	30	57	12	PGA_scaffold_2__135_contigs__length_79989185	419697	420476	+	780
nbisL1-transcript-3679	2.3962	9.96018	25.9876	3.43622e-07	4.71895e-06	12612	14151	14316	1644	4031	3155	2573	2661	3785	3935	PGA_scaffold_1__188_contigs__length_130229059	14260374	14302112	-	41739
tsebra_g2748	2.39567	10.5059	26.0587	3.31191e-07	4.56822e-06	18181	20775	20877	2377	6020	4585	3701	3922	5486	5855	PGA_scaffold_1__188_contigs__length_130229059	14260413	14303650	+	43238
tsebra_g2747	2.37328	10.9908	25.6523	4.08805e-07	5.49384e-06	26579	30242	27893	3083	8256	6172	5665	5735	7068	9090	PGA_scaffold_1__188_contigs__length_130229059	14247074	14264227	-	17154
tsebra_g16130	2.37227	1.80865	27.0328	2.00036e-07	2.90131e-06	15	81	17	23	28	4	14	12	6	24	PGA_scaffold_3__118_contigs__length_77400372	65580366	65595930	-	15565
nbisL1-transcript-49729	2.37102	6.13146	41.2994	1.30612e-10	3.68652e-09	572	1717	462	337	404	125	197	178	280	485	PGA_scaffold_3__118_contigs__length_77400372	65603498	65619848	+	16351
nbisL1-transcript-82553	2.36551	6.08093	31.068	2.49141e-08	4.40491e-07	392	1807	361	259	561	85	258	216	226	445	PGA_scaffold_8__94_contigs__length_81364398	27790281	27829590	+	39310
nbisL1-transcript-5317	2.36359	5.45445	32.8096	1.01639e-08	1.92903e-07	681	611	342	288	153	152	61	109	212	187	PGA_scaffold_1__188_contigs__length_130229059	23519390	23540114	+	20725
tsebra_g16643	2.35611	2.36624	16.9648	3.80789e-05	0.000293292	16	179	13	14	42	7	22	23	15	18	PGA_scaffold_3__118_contigs__length_77400372	75646774	75648979	-	2206
tsebra_g4210	2.35285	7.56656	30.101	4.10114e-08	6.91163e-07	1363	5162	1183	585	1295	270	1060	408	653	1096	PGA_scaffold_1__188_contigs__length_130229059	45793539	45799390	-	5852
tsebra_g22291	2.35186	2.53104	45.4473	1.56798e-11	5.3299e-10	59	81	30	39	52	13	15	13	27	32	PGA_scaffold_6__158_contigs__length_65093427	7139110	7149955	+	10846
tsebra_g13623	2.34665	3.66199	53.4563	2.64406e-13	1.23011e-11	94	214	80	96	99	33	37	42	39	65	PGA_scaffold_3__118_contigs__length_77400372	7899239	7900967	+	1729
tsebra_g6144	2.34626	7.26962	30.9405	2.66063e-08	4.68899e-07	1418	1810	1938	568	1152	230	250	439	1033	849	PGA_scaffold_1__188_contigs__length_130229059	84798493	84810585	-	12093
tsebra_g33542	2.34324	6.68914	12.3557	0.000439651	0.0024622	162	1988	189	1854	568	273	974	131	172	218	PGA_scaffold_9__74_contigs__length_58108748	54765767	54766915	-	1149
nbisL1-transcript-74409	2.34258	2.9268	32.3445	1.29125e-08	2.40701e-07	70	77	114	32	40	27	17	19	30	33	PGA_scaffold_7__48_contigs__length_33662255	24346392	24349244	-	2853
tsebra_g25517	2.34027	2.68516	25.5603	4.28773e-07	5.73412e-06	24	125	69	26	51	25	28	8	14	33	PGA_scaffold_7__48_contigs__length_33662255	11644955	11648937	+	3983
nbisL1-transcript-92569	2.33567	7.40666	25.4721	4.4882e-07	5.98037e-06	1080	1915	2249	1563	667	410	318	621	1161	299	PGA_scaffold_8__94_contigs__length_81364398	79290120	79301010	-	10891
tsebra_g5628	2.33478	6.7166	24.9756	5.80609e-07	7.51745e-06	1036	1788	1245	340	539	499	195	329	343	236	PGA_scaffold_1__188_contigs__length_130229059	74088688	74102081	-	13394
nbisL1-transcript-92322	2.3291	4.62763	43.2458	4.82772e-11	1.51014e-09	305	302	225	101	189	41	146	65	64	132	PGA_scaffold_8__94_contigs__length_81364398	78175571	78225064	+	49494
nbisL1-transcript-9226	2.3268	7.53172	31.6638	1.8331e-08	3.3267e-07	1322	4902	1165	623	1268	255	1002	465	655	1062	PGA_scaffold_1__188_contigs__length_130229059	45793237	45799457	+	6221
nbisL1-transcript-67581	2.32182	3.0003	22.2056	2.44957e-06	2.65781e-05	87	57	81	92	28	20	26	19	61	8	PGA_scaffold_6__158_contigs__length_65093427	52035157	52200399	-	165243
tsebra_g15936	2.31274	4.43585	20.2626	6.75084e-06	6.53047e-05	149	574	115	113	129	19	177	18	69	141	PGA_scaffold_3__118_contigs__length_77400372	60341205	60353927	+	12723
nbisL1-transcript-45256	2.3094	2.11658	36.4724	1.54845e-09	3.53524e-08	59	54	21	38	23	10	19	10	23	12	PGA_scaffold_3__118_contigs__length_77400372	36409488	36413397	+	3910
nbisL1-transcript-43054	2.30464	6.33689	24.2301	8.54876e-07	1.06539e-05	406	1873	458	723	445	69	632	126	286	460	PGA_scaffold_3__118_contigs__length_77400372	27338868	27352453	+	13586
nbisL1-transcript-3667	2.29704	5.06446	34.931	3.41606e-09	7.26873e-08	349	518	420	106	158	96	79	102	142	168	PGA_scaffold_1__188_contigs__length_130229059	14246269	14246513	+	245
tsebra_g14936	2.29253	7.78621	32.5433	1.16564e-08	2.18959e-07	1636	4168	1475	739	2285	258	1049	530	867	1596	PGA_scaffold_3__118_contigs__length_77400372	36317614	36354842	+	37229
nbisL1-transcript-63185	2.28999	3.94143	38.2311	6.28427e-10	1.55052e-08	137	312	124	60	99	29	90	32	47	87	PGA_scaffold_6__158_contigs__length_65093427	23633087	23668501	+	35415
nbisL1-transcript-93874	2.27725	2.57668	21.2015	4.13443e-06	4.23056e-05	146	40	20	46	19	11	31	11	19	39	PGA_scaffold_9__74_contigs__length_58108748	3494134	3495000	+	867
nbisL1-transcript-40522	2.25459	3.50725	26.6635	2.42158e-07	3.43955e-06	54	178	108	31	132	42	41	32	43	37	PGA_scaffold_3__118_contigs__length_77400372	8810047	8818277	-	8231
tsebra_g2356	2.25405	4.04501	30.3187	3.66582e-08	6.28397e-07	148	304	107	38	170	32	43	51	81	103	PGA_scaffold_1__188_contigs__length_130229059	6137494	6154839	-	17346
tsebra_g11381	2.25244	7.10589	6.01239	0.0142057	0.0473431	68	2420	80	2017	1523	751	1106	43	25	369	PGA_scaffold_2__135_contigs__length_79989185	41784807	41786272	-	1466
tsebra_g13476	2.25163	6.60996	30.5705	3.21957e-08	5.5756e-07	697	2183	864	324	633	112	537	237	455	577	PGA_scaffold_3__118_contigs__length_77400372	5670150	5696391	-	26242
nbisL1-transcript-70267	2.24651	3.33059	6.0312	0.0140552	0.046984	208	135	5	128	3	0	74	70	12	24	PGA_scaffold_7__48_contigs__length_33662255	4263442	4368514	-	105073
tsebra_g24620	2.24133	9.10122	8.60256	0.0033569	0.014236	473	7941	524	12940	2135	536	6004	592	1442	2419	PGA_scaffold_6__158_contigs__length_65093427	60014283	60025047	+	10765
tsebra_g8733	2.23929	5.25083	10.0444	0.00152812	0.00724751	180	155	548	438	209	17	186	35	25	610	PGA_scaffold_1__188_contigs__length_130229059	112939892	112941733	-	1842
nbisL1-transcript-46745	2.2387	1.51064	32.0372	1.51248e-08	2.78629e-07	26	35	17	21	23	8	4	11	14	12	PGA_scaffold_3__118_contigs__length_77400372	48277513	48279131	+	1619
tsebra_g10464	2.2365	2.27646	20.2067	6.95088e-06	6.70626e-05	68	42	57	29	15	22	18	9	26	5	PGA_scaffold_2__135_contigs__length_79989185	19068558	19082465	-	13908
tsebra_g25674	2.23429	2.42931	17.2363	3.30061e-05	0.000260618	66	117	57	16	4	6	26	22	23	21	PGA_scaffold_7__48_contigs__length_33662255	14027193	14042447	+	15255
nbisL1-transcript-66606	2.21662	1.88873	17.3888	3.04612e-05	0.000243324	22	101	4	15	35	6	13	7	19	25	PGA_scaffold_6__158_contigs__length_65093427	46430610	46473607	-	42998
nbisL1-transcript-82729	2.21446	0.816449	22.4573	2.14873e-06	2.38423e-05	15	31	9	9	12	1	6	1	12	12	PGA_scaffold_8__94_contigs__length_81364398	29366043	29366877	-	835
nbisL1-transcript-101789	2.2013	4.0849	17.5306	2.82718e-05	0.000227574	171	270	201	55	82	5	64	41	62	198	PGA_scaffold_9__74_contigs__length_58108748	52597643	52603317	+	5675
tsebra_g24482	2.20103	2.65212	20.0219	7.6559e-06	7.2809e-05	77	119	9	70	21	13	36	27	17	20	PGA_scaffold_6__158_contigs__length_65093427	57111047	57118352	-	7306
tsebra_g5430	2.19742	6.40981	13.246	0.000273168	0.00162693	242	3317	210	277	519	128	409	526	189	299	PGA_scaffold_1__188_contigs__length_130229059	70659024	70670972	+	11949
tsebra_g10655	2.18726	7.78721	27.4746	1.59174e-07	2.34427e-06	1327	6389	1199	728	1461	470	1028	708	790	1306	PGA_scaffold_2__135_contigs__length_79989185	23038861	23052740	+	13880
nbisL1-transcript-22031	2.18563	3.91473	45.6956	1.38134e-11	4.75437e-10	153	205	107	100	110	20	53	56	58	114	PGA_scaffold_1__188_contigs__length_130229059	120343030	120431515	-	88486
nbisL1-transcript-95567	2.18304	4.05615	39.163	3.89856e-10	1.00953e-08	248	191	134	62	113	43	56	56	55	109	PGA_scaffold_9__74_contigs__length_58108748	15090750	15094590	-	3841
nbisL1-transcript-16242	2.18143	3.94737	18.3086	1.87857e-05	0.000159728	353	74	80	111	65	65	87	17	37	80	PGA_scaffold_1__188_contigs__length_130229059	84402848	84473437	+	70590
tsebra_g3098	2.1803	7.07762	31.6511	1.84512e-08	3.33747e-07	1636	1876	1456	840	379	518	678	305	460	499	PGA_scaffold_1__188_contigs__length_130229059	21675804	21676444	+	641
nbisL1-transcript-26839	2.18025	8.73164	39.3734	3.50026e-10	9.20506e-09	2812	8443	3398	1666	3472	779	1975	1551	1846	2103	PGA_scaffold_2__135_contigs__length_79989185	13391680	13406441	-	14762
nbisL1-transcript-1300	2.1767	3.88592	26.1722	3.1228e-07	4.33736e-06	85	353	112	52	104	26	103	30	46	91	PGA_scaffold_1__188_contigs__length_130229059	6340135	6341103	+	969
nbisL1-transcript-45216	2.164	7.63325	30.288	3.72426e-08	6.3742e-07	1422	3829	1338	638	1951	282	1014	510	823	1502	PGA_scaffold_3__118_contigs__length_77400372	36314207	36354973	-	40767
tsebra_g33254	2.16182	5.45008	38.0112	7.0341e-10	1.71434e-08	408	479	339	218	447	122	86	159	182	297	PGA_scaffold_9__74_contigs__length_58108748	48717657	48725212	-	7556
tsebra_g23351	2.15577	1.08109	22.3495	2.27266e-06	2.49777e-05	10	30	9	15	24	1	9	5	13	12	PGA_scaffold_6__158_contigs__length_65093427	31999914	32000258	-	345
nbisL1-transcript-31102	2.1415	4.4095	20.8924	4.85814e-06	4.87568e-05	118	411	125	54	258	18	112	61	107	150	PGA_scaffold_2__135_contigs__length_79989185	39379842	39385848	-	6007
nbisL1-transcript-43047	2.13995	7.19955	24.2268	8.56303e-07	1.06657e-05	899	3424	847	1128	743	175	1240	270	579	832	PGA_scaffold_3__118_contigs__length_77400372	27315293	27359844	-	44552
nbisL1-transcript-107156	2.13228	7.42577	23.4889	1.25639e-06	1.47772e-05	907	4175	1042	538	1547	211	1103	514	670	1099	PGA_scaffold_10__19_contigs__length_45498505	24454080	24477238	-	23159
nbisL1-transcript-65908	2.13045	1.61876	18.1633	2.02754e-05	0.00017052	16	76	32	7	11	7	6	10	11	25	PGA_scaffold_6__158_contigs__length_65093427	42713877	42714689	-	813
nbisL1-transcript-63186	2.12365	1.16814	20.9346	4.75228e-06	4.78694e-05	15	56	12	7	12	5	13	7	6	10	PGA_scaffold_6__158_contigs__length_65093427	23634834	23635264	-	431
nbisL1-transcript-13183	2.10787	2.16878	19.9437	7.97544e-06	7.54882e-05	36	36	30	66	18	24	23	6	16	12	PGA_scaffold_1__188_contigs__length_130229059	67282066	67296716	+	14651
nbisL1-transcript-41079	2.10103	7.37057	53.6035	2.45321e-13	1.14617e-11	1893	1925	1617	1017	857	397	701	519	821	916	PGA_scaffold_3__118_contigs__length_77400372	12879930	13051921	-	171992
nbisL1-transcript-33791	2.09875	3.80218	39.3593	3.52569e-10	9.26084e-09	101	175	91	151	86	47	38	49	49	91	PGA_scaffold_2__135_contigs__length_79989185	57509669	57524475	+	14807
nbisL1-transcript-8278	2.09819	4.72559	5.57693	0.0181986	0.0582542	603	27	420	73	8	238	21	54	48	42	PGA_scaffold_1__188_contigs__length_130229059	41382171	41434511	-	52341
nbisL1-transcript-15293	2.09507	7.46859	33.9544	5.64203e-09	1.13977e-07	1581	1723	2129	806	1305	609	441	712	858	758	PGA_scaffold_1__188_contigs__length_130229059	77391349	77467016	+	75668
nbisL1-transcript-102843	2.09168	2.33247	23.5733	1.20245e-06	1.42113e-05	29	83	33	47	29	14	30	22	21	6	PGA_scaffold_9__74_contigs__length_58108748	56839341	56842495	-	3155
nbisL1-transcript-7245	2.08773	6.82415	25.7836	3.81922e-07	5.161e-06	967	1355	1243	591	764	520	149	403	509	527	PGA_scaffold_1__188_contigs__length_130229059	34774844	34777674	-	2831
nbisL1-transcript-93956	2.08748	6.71183	9.96431	0.00159604	0.00752577	361	3264	480	813	359	85	1541	130	230	261	PGA_scaffold_9__74_contigs__length_58108748	4650980	4738275	+	87296
nbisL1-transcript-31105	2.08528	3.50432	19.8596	8.3343e-06	7.85801e-05	73	201	77	19	136	15	68	28	47	86	PGA_scaffold_2__135_contigs__length_79989185	39383815	39396486	+	12672
tsebra_g17330	2.07781	5.43805	9.33596	0.00224701	0.0100657	142	1331	48	227	399	24	550	82	128	157	PGA_scaffold_5__106_contigs__length_63362655	13330409	13333637	-	3229
tsebra_g17318	2.07374	5.41957	18.3438	1.84422e-05	0.000157234	647	405	290	357	185	109	459	95	120	68	PGA_scaffold_5__106_contigs__length_63362655	13205466	13210607	+	5142
tsebra_g2994	2.06819	5.05136	35.558	2.47562e-09	5.41456e-08	332	364	283	132	315	77	85	125	161	243	PGA_scaffold_1__188_contigs__length_130229059	19300803	19307288	-	6486
nbisL1-transcript-57792	2.06254	4.41625	16.0922	6.03312e-05	0.00043752	244	145	337	25	141	91	79	62	56	131	PGA_scaffold_5__106_contigs__length_63362655	55032312	55033479	-	1168
tsebra_g4426	2.05568	1.78056	23.3054	1.38212e-06	1.61436e-05	27	31	19	44	20	6	18	21	8	13	PGA_scaffold_1__188_contigs__length_130229059	50546864	50550043	+	3180
tsebra_g3700	2.05417	6.84335	24.2462	8.47741e-07	1.0589e-05	948	1426	1227	579	799	572	154	377	516	547	PGA_scaffold_1__188_contigs__length_130229059	34775160	34787915	+	12756
nbisL1-transcript-80355	2.05229	2.46752	23.8517	1.04047e-06	1.26091e-05	76	56	19	67	21	17	12	23	26	31	PGA_scaffold_8__94_contigs__length_81364398	15874965	15895345	+	20381
tsebra_g28999	2.0502	7.24971	25.1111	5.41192e-07	7.05283e-06	1045	2932	1510	352	1128	249	580	529	778	1180	PGA_scaffold_8__94_contigs__length_81364398	33494852	33505608	+	10757
nbisL1-transcript-105382	2.04661	3.28558	12.3079	0.000451037	0.00252018	164	65	103	49	37	71	8	38	18	29	PGA_scaffold_10__19_contigs__length_45498505	12110856	12116357	-	5502
tsebra_g3991	2.03851	4.48104	5.49692	0.01905	0.060381	531	32	326	58	9	213	26	46	20	45	PGA_scaffold_1__188_contigs__length_130229059	41415315	41429691	+	14377
nbisL1-transcript-6195	2.03557	2.96522	23.4522	1.28058e-06	1.50376e-05	66	67	80	53	57	47	16	24	29	27	PGA_scaffold_1__188_contigs__length_130229059	28116659	28120174	-	3516
nbisL1-transcript-60713	2.0278	5.81131	10.97	0.000926013	0.00471356	697	279	1041	38	264	238	103	186	337	234	PGA_scaffold_6__158_contigs__length_65093427	8483816	8502559	+	18744
nbisL1-transcript-37851	2.02667	1.86317	13.5969	0.000226562	0.0013812	15	94	18	5	35	2	24	9	19	24	PGA_scaffold_2__135_contigs__length_79989185	79134058	79331618	+	197561
tsebra_g5944	2.02071	3.11453	12.7518	0.000355661	0.00205471	42	311	29	23	39	19	34	12	30	101	PGA_scaffold_1__188_contigs__length_130229059	79882767	79926579	+	43813
nbisL1-transcript-5058	2.00684	1.38405	18.4492	1.74497e-05	0.000149854	15	20	28	8	31	7	8	14	13	8	PGA_scaffold_1__188_contigs__length_130229059	22162227	22305463	+	143237
tsebra_g10240	2.00616	4.07353	10.5738	0.00114701	0.00566178	449	75	125	83	15	98	45	33	80	64	PGA_scaffold_2__135_contigs__length_79989185	13307157	13310482	+	3326
nbisL1-transcript-1266	2.00603	4.40744	23.0447	1.58282e-06	1.81974e-05	173	407	143	50	193	31	74	71	117	185	PGA_scaffold_1__188_contigs__length_130229059	6136517	6238741	+	102225
nbisL1-transcript-3333	2.00555	2.83014	26.446	2.71005e-07	3.80986e-06	50	102	31	67	57	7	37	16	47	52	PGA_scaffold_1__188_contigs__length_130229059	13219234	13237204	+	17971
nbisL1-transcript-53863	2.00257	4.04737	7.65737	0.00565409	0.0221158	59	497	20	87	143	5	241	18	51	64	PGA_scaffold_5__106_contigs__length_63362655	13330274	13331157	+	884
tsebra_g6443	2.00093	1.65325	11.746	0.00060974	0.00328088	53	13	13	36	13	13	2	6	31	9	PGA_scaffold_1__188_contigs__length_130229059	90156227	90162578	-	6352
nbisL1-transcript-13207	1.99841	5.25001	25.9681	3.47101e-07	4.75187e-06	209	827	209	178	329	60	219	92	224	263	PGA_scaffold_1__188_contigs__length_130229059	67374254	67386715	-	12462
tsebra_g5414	1.99558	4.79221	7.32318	0.00680707	0.0258297	599	79	399	85	20	229	60	44	94	50	PGA_scaffold_1__188_contigs__length_130229059	69885270	69913472	+	28203
tsebra_g27032	1.97617	6.94711	20.4459	6.13403e-06	6.00523e-05	748	3061	749	305	989	169	596	461	651	933	PGA_scaffold_7__48_contigs__length_33662255	33330942	33333202	+	2261
tsebra_g10000	1.96898	1.95228	15.7502	7.22813e-05	0.000512008	48	82	6	24	18	4	21	6	19	38	PGA_scaffold_2__135_contigs__length_79989185	7293393	7305852	-	12460
nbisL1-transcript-49014	1.96868	0.85644	13.714	0.000212856	0.00130708	30	21	10	10	4	0	18	7	6	5	PGA_scaffold_3__118_contigs__length_77400372	60351771	60354721	+	2951
tsebra_g22589	1.96734	9.75426	9.83513	0.0017121	0.00799747	1991	20031	3076	3959	10305	669	1843	1606	11822	4288	PGA_scaffold_6__158_contigs__length_65093427	12547317	12561621	-	14305
tsebra_g7022	1.9634	1.34242	23.2095	1.4528e-06	1.68794e-05	24	31	24	12	14	4	20	7	7	15	PGA_scaffold_1__188_contigs__length_130229059	95055483	95082912	+	27430
nbisL1-transcript-4616	1.96138	2.29297	14.8913	0.000113889	0.000758536	33	44	46	7	67	4	30	12	26	41	PGA_scaffold_1__188_contigs__length_130229059	19365212	19392201	+	26990
nbisL1-transcript-39934	1.95332	1.57589	12.1238	0.000497831	0.00274601	3	37	22	9	47	4	17	10	9	26	PGA_scaffold_3__118_contigs__length_77400372	6124247	6125667	+	1421
nbisL1-transcript-76579	1.95137	7.09364	19.9961	7.75997e-06	7.36711e-05	784	3401	838	304	1126	238	657	488	686	1065	PGA_scaffold_7__48_contigs__length_33662255	33329038	33334436	-	5399
tsebra_g3114	1.94128	6.67636	36.8877	1.2513e-09	2.92622e-08	1355	1184	657	938	355	298	497	369	432	648	PGA_scaffold_1__188_contigs__length_130229059	21937319	21938341	+	1023
nbisL1-transcript-10195	1.93621	2.06681	22.1937	2.46477e-06	2.67147e-05	36	41	14	55	26	9	31	15	17	17	PGA_scaffold_1__188_contigs__length_130229059	50540450	50550141	-	9692
nbisL1-transcript-83435	1.93424	5.57238	11.9155	0.000556692	0.00302584	390	236	309	610	344	86	669	116	60	133	PGA_scaffold_8__94_contigs__length_81364398	32527804	32531153	+	3350
nbisL1-transcript-75505	1.93036	2.55303	19.3184	1.10637e-05	0.0001006	30	63	35	22	87	10	18	23	36	45	PGA_scaffold_7__48_contigs__length_33662255	30130809	30198351	+	67543
tsebra_g25053	1.92767	5.08472	9.09928	0.0025571	0.0112867	101	811	104	374	179	39	526	35	88	104	PGA_scaffold_7__48_contigs__length_33662255	2892633	2893641	+	1009
tsebra_g9122	1.92662	6.74461	21.7689	3.07552e-06	3.27206e-05	657	948	980	767	1000	307	187	247	620	1170	PGA_scaffold_1__188_contigs__length_130229059	120741075	120750797	-	9723
tsebra_g9174	1.92536	6.46522	41.4945	1.18203e-10	3.35784e-09	901	1150	745	524	522	152	415	333	458	694	PGA_scaffold_1__188_contigs__length_130229059	121770590	121772796	-	2207
tsebra_g23793	1.92028	4.12773	19.47	1.02191e-05	9.39307e-05	164	447	104	37	89	38	85	46	91	146	PGA_scaffold_6__158_contigs__length_65093427	42710165	42725701	+	15537
nbisL1-transcript-78462	1.91979	4.81835	6.57399	0.010348	0.0365274	623	123	244	189	33	201	180	91	30	8	PGA_scaffold_8__94_contigs__length_81364398	7329901	7337029	-	7129
nbisL1-transcript-101772	1.91911	5.46004	14.8579	0.000115919	0.000769954	549	383	601	65	258	76	119	136	410	280	PGA_scaffold_9__74_contigs__length_58108748	52456261	52459458	-	3198
nbisL1-transcript-76490	1.91521	12.0821	30.1068	4.08894e-08	6.90598e-07	23760	67866	24650	21286	48920	10548	17476	18647	20873	30253	PGA_scaffold_7__48_contigs__length_33662255	33219450	33234072	+	14623
nbisL1-transcript-25111	1.91517	5.25938	2.48427	0.114989	0.245468	3	20	6	623	692	6	18	13	27	1089	PGA_scaffold_2__135_contigs__length_79989185	3528728	3562885	-	34158
tsebra_g361	1.91323	3.58151	25.1829	5.21433e-07	6.83591e-06	62	150	59	140	89	21	62	70	52	56	PGA_scaffold_10__19_contigs__length_45498505	7853997	7869718	+	15722
nbisL1-transcript-26795	1.90687	4.13471	36.4667	1.55295e-09	3.54115e-08	132	168	164	151	109	57	92	80	68	79	PGA_scaffold_2__135_contigs__length_79989185	13214008	13215251	+	1244
nbisL1-transcript-24276	1.9063	1.71208	19.4644	1.02494e-05	9.4091e-05	38	28	40	15	13	3	18	7	21	26	PGA_scaffold_1__188_contigs__length_130229059	129739322	129739572	-	251
nbisL1-transcript-60174	1.8959	1.00217	9.49692	0.00205817	0.00935722	52	11	1	10	8	3	14	10	4	10	PGA_scaffold_6__158_contigs__length_65093427	5746174	5752332	-	6159
nbisL1-transcript-77676	1.89471	8.48808	29.1972	6.53735e-08	1.05091e-06	2454	4810	2633	3473	1986	553	1997	995	2920	2030	PGA_scaffold_8__94_contigs__length_81364398	3926822	3927941	+	1120
tsebra_g27905	1.89143	4.99568	27.0254	2.00795e-07	2.91041e-06	495	323	265	182	120	134	112	138	147	141	PGA_scaffold_8__94_contigs__length_81364398	14597931	14599043	+	1113
tsebra_g26364	1.89038	2.71849	17.8354	2.40859e-05	0.000198314	61	49	97	25	34	34	13	21	31	39	PGA_scaffold_7__48_contigs__length_33662255	24342686	24349192	+	6507
nbisL1-transcript-35009	1.88978	2.88421	21.909	2.85895e-06	3.06242e-05	59	81	51	26	87	11	26	23	57	56	PGA_scaffold_2__135_contigs__length_79989185	64267458	64294121	+	26664
nbisL1-transcript-13716	1.88254	4.79025	6.05495	0.0138674	0.046488	548	73	442	79	9	217	82	71	107	36	PGA_scaffold_1__188_contigs__length_130229059	69901933	69913946	-	12014
nbisL1-transcript-49740	1.88252	1.85468	17.0786	3.58643e-05	0.000279252	21	69	34	16	17	4	15	9	12	47	PGA_scaffold_3__118_contigs__length_77400372	65606098	65635608	-	29511
nbisL1-transcript-109500	1.88009	4.2822	8.92517	0.00281267	0.0122449	325	60	215	173	24	150	36	58	78	43	PGA_scaffold_10__19_contigs__length_45498505	39745010	39796138	-	51129
nbisL1-transcript-5019	1.87865	7.13781	35.6911	2.31222e-09	5.08248e-08	1930	1799	924	1070	495	438	692	558	629	845	PGA_scaffold_1__188_contigs__length_130229059	21930940	21938233	-	7294
tsebra_g10537	1.87445	2.28273	6.46738	0.0109872	0.0382905	166	31	1	16	5	15	35	14	15	27	PGA_scaffold_2__135_contigs__length_79989185	20470561	20475535	+	4975
nbisL1-transcript-33252	1.86863	3.63854	32.062	1.49333e-08	2.75563e-07	98	147	83	93	99	38	47	55	87	45	PGA_scaffold_2__135_contigs__length_79989185	54816884	54818611	-	1728
nbisL1-transcript-2028	1.84419	2.06244	16.3177	5.35621e-05	0.000395351	79	41	24	15	19	6	10	21	18	43	PGA_scaffold_1__188_contigs__length_130229059	8414383	8422696	+	8314
tsebra_g8838	1.84167	5.25493	32.4415	1.22832e-08	2.29947e-07	264	488	279	260	311	122	125	154	287	172	PGA_scaffold_1__188_contigs__length_130229059	114399367	114405037	-	5671
tsebra_g5209	1.84037	1.24589	19.1564	1.20433e-05	0.000108563	20	19	17	23	13	6	9	16	11	7	PGA_scaffold_1__188_contigs__length_130229059	66380944	66391309	+	10366
nbisL1-transcript-56037	1.83746	4.25557	34.5317	4.19357e-09	8.77016e-08	124	179	169	127	172	45	91	83	98	130	PGA_scaffold_5__106_contigs__length_63362655	35101473	35119274	-	17802
nbisL1-transcript-83436	1.83652	8.44477	10.4007	0.0012597	0.0061348	3262	1677	2244	4115	2437	644	5346	817	415	1058	PGA_scaffold_8__94_contigs__length_81364398	32527804	32531153	-	3350
nbisL1-transcript-78184	1.82658	3.62716	36.4032	1.60438e-09	3.64329e-08	133	131	98	95	61	32	73	50	66	64	PGA_scaffold_8__94_contigs__length_81364398	6764374	6800126	+	35753
tsebra_g31260	1.82553	5.14797	24.739	6.56411e-07	8.38031e-06	551	437	195	234	142	68	300	116	149	224	PGA_scaffold_9__74_contigs__length_58108748	1300521	1305256	-	4736
nbisL1-transcript-54229	1.82366	7.32871	5.08913	0.0240762	0.0730336	2611	651	2345	883	117	1696	94	351	566	101	PGA_scaffold_5__106_contigs__length_63362655	15887164	15890025	-	2862
nbisL1-transcript-63618	1.81484	2.32623	18.6199	1.59546e-05	0.000138532	67	28	48	35	23	13	29	6	36	36	PGA_scaffold_6__158_contigs__length_65093427	26894579	26896857	+	2279
nbisL1-transcript-64159	1.81469	4.41379	32.8361	1.00268e-08	1.90465e-07	179	387	127	113	139	60	137	62	97	155	PGA_scaffold_6__158_contigs__length_65093427	30609911	30647442	+	37532
nbisL1-transcript-21297	1.80739	5.08327	33.2773	7.99096e-09	1.55838e-07	241	495	241	231	237	90	113	158	245	185	PGA_scaffold_1__188_contigs__length_130229059	114399272	114405116	+	5845
nbisL1-transcript-60664	1.80713	5.51043	27.8163	1.33396e-07	1.99533e-06	369	746	309	176	382	89	222	147	265	420	PGA_scaffold_6__158_contigs__length_65093427	8236530	8280320	+	43791
nbisL1-transcript-7364	1.80577	3.96473	19.274	1.13238e-05	0.000102667	120	172	75	232	49	57	86	81	58	64	PGA_scaffold_1__188_contigs__length_130229059	35006487	35016320	+	9834
tsebra_g29720	1.80531	1.76606	7.59599	0.00584981	0.0227638	105	8	5	13	11	7	14	5	29	26	PGA_scaffold_8__94_contigs__length_81364398	49572161	49584764	-	12604
nbisL1-transcript-35026	1.80493	5.82945	24.5332	7.30393e-07	9.22825e-06	383	633	665	207	448	163	169	248	365	403	PGA_scaffold_2__135_contigs__length_79989185	64381029	64416019	-	34991
nbisL1-transcript-4954	1.80405	7.05837	16.8523	4.04044e-05	0.000308859	1967	861	1280	1095	328	706	376	489	753	566	PGA_scaffold_1__188_contigs__length_130229059	21838515	21859973	+	21459
nbisL1-transcript-39128	1.79959	4.59372	25.0532	5.57698e-07	7.23788e-06	153	340	156	109	253	86	80	100	172	113	PGA_scaffold_3__118_contigs__length_77400372	4050805	4145343	-	94539
nbisL1-transcript-70016	1.79933	5.22972	9.16476	0.0024672	0.010914	145	912	81	414	173	62	555	56	113	142	PGA_scaffold_7__48_contigs__length_33662255	2891966	2894416	-	2451
nbisL1-transcript-89579	1.78697	1.04743	10.9581	0.000931978	0.00473831	10	38	8	6	22	1	8	8	4	29	PGA_scaffold_8__94_contigs__length_81364398	66484541	66495083	-	10543
nbisL1-transcript-40426	1.77212	5.55935	9.99976	0.00156561	0.00739974	168	1040	38	555	308	66	292	283	276	217	PGA_scaffold_3__118_contigs__length_77400372	8441061	8463584	-	22524
nbisL1-transcript-42485	1.77013	3.35213	20.058	7.51278e-06	7.16979e-05	152	60	79	86	38	52	44	37	46	49	PGA_scaffold_3__118_contigs__length_77400372	23091015	23102172	-	11158
nbisL1-transcript-58312	1.76802	2.15669	9.50858	0.00204513	0.00930565	25	134	6	22	22	6	50	15	9	27	PGA_scaffold_5__106_contigs__length_63362655	57514080	57517274	-	3195
nbisL1-transcript-81025	1.76474	5.61794	2.44813	0.117665	0.249305	23	19	915	2	734	34	983	17	200	27	PGA_scaffold_8__94_contigs__length_81364398	20929151	20930160	-	1010
nbisL1-transcript-78032	1.76372	3.55638	20.76	5.20593e-06	5.19623e-05	36	199	60	115	86	42	65	35	55	86	PGA_scaffold_8__94_contigs__length_81364398	5991597	6007910	-	16314
tsebra_g10236	1.76252	4.85351	24.6455	6.89072e-07	8.76162e-06	165	305	258	302	143	122	130	141	84	190	PGA_scaffold_2__135_contigs__length_79989185	13207523	13237582	-	30060
tsebra_g28234	1.76089	5.60512	2.46026	0.11676	0.247995	29	7	936	7	697	27	962	19	227	20	PGA_scaffold_8__94_contigs__length_81364398	20929245	20930100	+	856
tsebra_g13039	1.75605	7.11481	20.8977	4.8448e-06	4.86675e-05	2062	961	855	1381	477	619	633	325	758	989	PGA_scaffold_2__135_contigs__length_79989185	78569005	78570630	+	1626
nbisL1-transcript-53288	1.75081	2.03118	12.934	0.000322666	0.00188743	34	72	21	19	28	2	7	34	28	25	PGA_scaffold_5__106_contigs__length_63362655	8448470	8476912	-	28443
tsebra_g4399	1.74623	3.10017	24.1149	9.07562e-07	1.11962e-05	77	136	81	35	39	28	39	31	64	41	PGA_scaffold_1__188_contigs__length_130229059	50131652	50137232	+	5581
tsebra_g25729	1.73808	3.78576	21.3849	3.7572e-06	3.90646e-05	95	324	68	68	74	31	101	47	67	100	PGA_scaffold_7__48_contigs__length_33662255	14693368	14702294	-	8927
tsebra_g27425	1.73583	8.08115	24.2174	8.60531e-07	1.07001e-05	1241	5483	1392	1998	1820	975	1843	824	1374	1579	PGA_scaffold_8__94_contigs__length_81364398	5981479	5985357	-	3879
tsebra_g4566	1.73408	1.68179	11.0041	0.000909117	0.00464047	22	63	25	18	9	8	40	2	7	21	PGA_scaffold_1__188_contigs__length_130229059	52913576	52923735	-	10160
nbisL1-transcript-78026	1.73377	8.0785	22.3336	2.29156e-06	2.51567e-05	1151	5624	1483	1941	1756	1024	1907	741	1346	1561	PGA_scaffold_8__94_contigs__length_81364398	5981367	6008478	+	27112
tsebra_g8428	1.73195	4.51741	38.5762	5.26567e-10	1.32602e-08	228	288	160	126	159	80	128	85	125	136	PGA_scaffold_1__188_contigs__length_130229059	106694372	106697484	+	3113
tsebra_g9848	1.73155	7.29126	28.7707	8.14732e-08	1.28341e-06	1338	2268	675	1532	874	627	986	618	559	951	PGA_scaffold_2__135_contigs__length_79989185	3870077	3876514	-	6438
tsebra_g25115	1.72279	2.95181	17.0321	3.67532e-05	0.00028488	129	108	22	33	45	19	25	26	54	72	PGA_scaffold_7__48_contigs__length_33662255	3559528	3561317	+	1790
nbisL1-transcript-6096	1.71772	1.79312	11.7478	0.000609138	0.00327908	38	36	19	7	38	8	3	16	33	23	PGA_scaffold_1__188_contigs__length_130229059	27679182	27734457	-	55276
nbisL1-transcript-68293	1.71666	2.06023	23.1193	1.52254e-06	1.75596e-05	54	39	23	22	30	13	17	22	21	25	PGA_scaffold_6__158_contigs__length_65093427	54845937	54886727	+	40791
nbisL1-transcript-79680	1.71576	7.33864	16.793	4.16877e-05	0.000317744	1287	1679	2160	358	1097	780	786	727	719	712	PGA_scaffold_8__94_contigs__length_81364398	13089792	13235100	+	145309
nbisL1-transcript-990	1.71538	2.51593	4.94495	0.026167	0.0780621	48	26	117	5	22	6	70	1	59	12	PGA_scaffold_1__188_contigs__length_130229059	5043581	5068313	+	24733
tsebra_g17711	1.7106	2.88298	15.6896	7.4635e-05	0.000526304	37	135	53	24	64	10	51	50	32	36	PGA_scaffold_5__106_contigs__length_63362655	21164325	21166034	+	1710
nbisL1-transcript-38876	1.71003	8.97548	4.27284	0.0387262	0.106339	882	6577	470	8748	3627	180	10090	294	820	2488	PGA_scaffold_3__118_contigs__length_77400372	3183613	3186545	-	2933
nbisL1-transcript-25657	1.70857	6.23531	26.8005	2.25579e-07	3.22282e-06	751	925	275	488	700	185	392	327	336	706	PGA_scaffold_2__135_contigs__length_79989185	6138333	6498623	-	360291
nbisL1-transcript-40435	1.70673	7.34716	4.80625	0.0283566	0.0832575	58	5346	72	1614	763	241	1940	584	893	476	PGA_scaffold_3__118_contigs__length_77400372	8446170	8446663	+	494
nbisL1-transcript-2579	1.70305	1.52285	14.0028	0.000182536	0.00114457	40	20	27	23	3	10	19	10	12	16	PGA_scaffold_1__188_contigs__length_130229059	10207636	10209855	-	2220
nbisL1-transcript-97137	1.7019	1.92784	18.7037	1.52689e-05	0.000133316	34	33	20	47	16	6	21	15	18	36	PGA_scaffold_9__74_contigs__length_58108748	23783431	23800076	-	16646
nbisL1-transcript-72332	1.6994	3.70087	19.7138	8.99481e-06	8.38713e-05	87	307	63	80	54	33	93	37	67	105	PGA_scaffold_7__48_contigs__length_33662255	14693318	14713671	+	20354
nbisL1-transcript-1690	1.68856	7.82392	10.929	0.000946695	0.00480109	661	7115	523	1350	1242	504	2023	689	1111	1622	PGA_scaffold_1__188_contigs__length_130229059	7698971	7895258	+	196288
nbisL1-transcript-547	1.68854	11.4236	8.06001	0.0045253	0.0183579	17029	22954	2142	42205	23372	6023	33787	3594	12363	17583	PGA_scaffold_1__188_contigs__length_130229059	1651267	1680285	-	29019
nbisL1-transcript-86666	1.67819	4.39006	17.3752	3.06801e-05	0.000244716	127	460	158	58	131	40	104	80	134	201	PGA_scaffold_8__94_contigs__length_81364398	50681636	50701038	-	19403
tsebra_g2693	1.67743	1.61491	12.3815	0.000433601	0.00243266	61	28	18	14	5	4	13	15	19	25	PGA_scaffold_1__188_contigs__length_130229059	13370922	13390324	+	19403
nbisL1-transcript-39236	1.67653	2.64207	14.8621	0.000115665	0.000768496	34	40	96	30	37	16	24	27	55	33	PGA_scaffold_3__118_contigs__length_77400372	4293289	4296530	-	3242
tsebra_g6814	1.67562	1.6759	15.1649	9.85158e-05	0.000669548	40	37	23	7	22	6	7	16	23	27	PGA_scaffold_1__188_contigs__length_130229059	93475171	93487784	-	12614
nbisL1-transcript-27838	1.67516	2.2643	15.8474	6.86598e-05	0.000489513	68	34	50	17	22	22	16	24	29	20	PGA_scaffold_2__135_contigs__length_79989185	19068474	19138036	+	69563
nbisL1-transcript-28630	1.66274	4.8314	6.64203	0.00996005	0.0353791	483	160	286	195	39	306	63	47	89	69	PGA_scaffold_2__135_contigs__length_79989185	23163643	23172304	-	8662
nbisL1-transcript-68627	1.65111	7.24838	19.6607	9.24851e-06	8.58723e-05	727	2680	1440	964	684	282	624	693	1158	1336	PGA_scaffold_6__158_contigs__length_65093427	57357337	57358569	+	1233
nbisL1-transcript-109055	1.6464	3.8371	4.73525	0.0295506	0.0858903	19	605	65	42	7	42	19	101	39	163	PGA_scaffold_10__19_contigs__length_45498505	36182658	36192487	+	9830
nbisL1-transcript-14533	1.63393	3.99601	24.6122	7.01052e-07	8.89335e-06	136	127	106	164	94	47	70	61	135	100	PGA_scaffold_1__188_contigs__length_130229059	73631782	73669937	+	38156
nbisL1-transcript-59465	1.63335	1.25759	16.4213	5.07111e-05	0.000377224	25	19	14	24	9	6	14	12	8	18	PGA_scaffold_6__158_contigs__length_65093427	2318291	2380417	+	62127
nbisL1-transcript-53277	1.63234	1.09383	14.222	0.000162462	0.00103286	11	16	17	20	14	5	17	10	12	6	PGA_scaffold_5__106_contigs__length_63362655	8419368	8430333	+	10966
nbisL1-transcript-40561	1.63114	5.19475	14.2542	0.000159706	0.00101799	236	537	472	131	151	202	99	207	176	174	PGA_scaffold_3__118_contigs__length_77400372	9143210	9155167	+	11958
tsebra_g9339	1.62982	4.76725	30.8384	2.8044e-08	4.91475e-07	282	305	132	243	156	83	125	127	162	212	PGA_scaffold_1__188_contigs__length_130229059	124961676	124963931	+	2256
tsebra_g23890	1.62877	7.64629	26.5798	2.52868e-07	3.58009e-06	2036	2577	1930	745	1087	782	1151	918	917	1307	PGA_scaffold_6__158_contigs__length_65093427	44918199	44938838	-	20640
tsebra_g8811	1.62839	4.61953	15.2318	9.50894e-05	0.000649679	147	470	198	80	165	34	131	72	183	279	PGA_scaffold_1__188_contigs__length_130229059	114033831	114034760	+	930
nbisL1-transcript-13152	1.62755	5.42243	9.68865	0.00185409	0.00856597	113	557	115	126	765	141	180	167	319	314	PGA_scaffold_1__188_contigs__length_130229059	67064895	67068568	+	3674
tsebra_g2121	1.62733	8.09891	26.8901	2.15354e-07	3.0888e-06	2027	4899	2239	1208	1475	965	1470	1277	1703	1553	PGA_scaffold_1__188_contigs__length_130229059	981756	996242	-	14487
nbisL1-transcript-41234	1.62726	5.41622	26.0329	3.35656e-07	4.6211e-06	280	733	216	212	369	129	242	194	257	286	PGA_scaffold_3__118_contigs__length_77400372	14131449	14271306	-	139858
tsebra_g3208	1.62663	2.35675	10.5683	0.00115041	0.00567683	20	66	52	20	44	3	27	13	24	82	PGA_scaffold_1__188_contigs__length_130229059	23567752	23589514	+	21763
tsebra_g1128	1.62601	8.8691	17.3778	3.06381e-05	0.00024447	3598	9008	3707	976	3162	1093	2641	1857	3167	3898	PGA_scaffold_10__19_contigs__length_45498505	25490732	25499081	+	8350
tsebra_g26624	1.62512	1.87551	13.9247	0.000190283	0.00118604	40	44	7	24	32	8	11	18	15	44	PGA_scaffold_7__48_contigs__length_33662255	29064547	29067193	+	2647
nbisL1-transcript-65911	1.62492	1.48579	12.0249	0.000524934	0.00286956	22	58	23	4	11	3	17	14	14	23	PGA_scaffold_6__158_contigs__length_65093427	42715797	42717240	-	1444
tsebra_g14093	1.62457	7.09741	13.506	0.000237797	0.0014401	672	3758	320	690	916	449	907	591	833	731	PGA_scaffold_3__118_contigs__length_77400372	17636779	17637180	+	402
tsebra_g22654	1.62431	5.68737	20.3906	6.31392e-06	6.16485e-05	307	852	368	344	305	67	305	202	382	484	PGA_scaffold_6__158_contigs__length_65093427	13986531	13987274	+	744
nbisL1-transcript-6087	1.62416	4.72055	10.5488	0.00116265	0.00572694	237	284	249	63	229	46	33	110	310	221	PGA_scaffold_1__188_contigs__length_130229059	27602384	27734787	+	132404
tsebra_g29086	1.6218	1.76323	12.3051	0.000451728	0.00252271	16	59	12	22	29	6	29	5	12	40	PGA_scaffold_8__94_contigs__length_81364398	35892483	35893133	+	651
tsebra_g16710	1.62144	3.04324	7.94654	0.00481795	0.0193662	232	54	9	36	22	31	37	30	35	81	PGA_scaffold_3__118_contigs__length_77400372	77283024	77303055	+	20032
nbisL1-transcript-46693	1.61814	3.61686	5.62556	0.0177004	0.0568999	19	532	22	36	25	37	134	31	48	68	PGA_scaffold_3__118_contigs__length_77400372	48069860	48097573	+	27714
tsebra_g9850	1.61706	5.71609	27.8151	1.33482e-07	1.99533e-06	364	733	482	231	359	203	335	199	296	315	PGA_scaffold_2__135_contigs__length_79989185	3921826	3933987	+	12162
tsebra_g27231	1.61482	6.13882	15.7098	7.38423e-05	0.000521384	507	691	795	186	605	151	252	319	421	819	PGA_scaffold_8__94_contigs__length_81364398	2254542	2258167	-	3626
nbisL1-transcript-42857	1.61145	9.54309	1.99776	0.157532	0.308466	103	597	234	23933	1156	213	18186	519	900	1297	PGA_scaffold_3__118_contigs__length_77400372	25437956	25635193	-	197238
nbisL1-transcript-4411	1.60909	8.12322	8.08943	0.00445242	0.0181292	1482	1063	851	5951	996	1196	2958	853	914	1138	PGA_scaffold_1__188_contigs__length_130229059	18124954	18130811	-	5858
nbisL1-transcript-104876	1.60421	3.58474	18.2971	1.88994e-05	0.000160546	57	134	58	132	91	30	82	78	52	64	PGA_scaffold_10__19_contigs__length_45498505	7853603	7870280	-	16678
nbisL1-transcript-72848	1.60165	3.80116	16.7474	4.27008e-05	0.000324789	193	93	89	134	47	58	41	81	68	103	PGA_scaffold_7__48_contigs__length_33662255	16500930	16520831	-	19902
nbisL1-transcript-47413	1.5952	7.69239	19.661	9.24695e-06	8.58723e-05	1293	4061	1229	888	1492	412	1422	713	1214	2093	PGA_scaffold_3__118_contigs__length_77400372	53306250	53502551	+	196302
nbisL1-transcript-15726	1.59514	2.12871	9.53088	0.00202043	0.00921234	18	134	15	15	18	10	24	9	22	55	PGA_scaffold_1__188_contigs__length_130229059	79877063	79883110	-	6048
nbisL1-transcript-74542	1.5948	2.85946	11.432	0.000721883	0.00378958	34	114	9	99	41	18	37	29	54	55	PGA_scaffold_7__48_contigs__length_33662255	24817514	24878974	+	61461
nbisL1-transcript-12329	1.5945	3.16758	20.5397	5.84072e-06	5.74625e-05	84	79	58	77	56	22	72	17	56	81	PGA_scaffold_1__188_contigs__length_130229059	62039375	62048010	+	8636
nbisL1-transcript-34616	1.5927	1.77805	16.1443	5.86964e-05	0.000427359	31	36	11	38	18	6	19	22	17	23	PGA_scaffold_2__135_contigs__length_79989185	62419869	62427432	+	7564
tsebra_g26203	1.59092	3.07261	22.9747	1.6415e-06	1.87934e-05	49	123	59	55	56	39	34	38	53	46	PGA_scaffold_7__48_contigs__length_33662255	22328220	22337983	-	9764
tsebra_g25494	1.58463	4.91587	16.1679	5.79685e-05	0.000423745	407	223	235	263	85	169	141	142	149	132	PGA_scaffold_7__48_contigs__length_33662255	11412222	11430296	+	18075
nbisL1-transcript-20064	1.58065	1.28951	6.84966	0.00886582	0.0321686	12	60	11	8	12	5	14	26	8	1	PGA_scaffold_1__188_contigs__length_130229059	108811946	108814430	+	2485
nbisL1-transcript-92038	1.57516	9.37291	19.4483	1.03359e-05	9.47664e-05	3883	9151	6027	3184	4773	1846	2035	2385	5550	6794	PGA_scaffold_8__94_contigs__length_81364398	76400611	76402215	-	1605
nbisL1-transcript-48939	1.57328	4.3664	26.4701	2.67649e-07	3.76992e-06	152	359	140	114	111	66	142	73	117	160	PGA_scaffold_3__118_contigs__length_77400372	60173899	60182613	+	8715
nbisL1-transcript-41822	1.57185	7.189	12.6457	0.000376422	0.00215257	733	4084	364	667	920	471	1027	667	877	814	PGA_scaffold_3__118_contigs__length_77400372	17636291	17637896	-	1606
tsebra_g25339	1.57151	6.4752	8.03616	0.00458527	0.0185771	645	301	214	506	1535	348	637	180	885	292	PGA_scaffold_7__48_contigs__length_33662255	8078933	8081446	+	2514
nbisL1-transcript-89336	1.57146	2.82648	13.8774	0.000195134	0.00121381	69	69	67	27	48	5	28	47	51	64	PGA_scaffold_8__94_contigs__length_81364398	65455108	65456497	+	1390
nbisL1-transcript-10235	1.56706	4.14049	13.2278	0.000275822	0.00163962	220	168	99	166	62	104	47	125	59	81	PGA_scaffold_1__188_contigs__length_130229059	50674107	50674800	-	694
tsebra_g2940	1.56593	8.00582	7.66161	0.00564083	0.0220753	1368	1030	794	5482	823	1168	2700	863	779	1104	PGA_scaffold_1__188_contigs__length_130229059	18125523	18130876	+	5354
nbisL1-transcript-22514	1.56472	1.66295	10.512	0.00118604	0.00581735	12	47	13	13	38	4	9	19	31	19	PGA_scaffold_1__188_contigs__length_130229059	122757754	122798093	-	40340
nbisL1-transcript-56041	1.56211	5.03575	26.0951	3.25012e-07	4.49146e-06	184	290	274	225	287	112	198	142	179	251	PGA_scaffold_5__106_contigs__length_63362655	35105966	35128322	+	22357
nbisL1-transcript-95077	1.5609	1.04976	12.4221	0.000424273	0.00238888	11	19	23	11	12	2	6	10	13	23	PGA_scaffold_9__74_contigs__length_58108748	11092908	11094012	+	1105
nbisL1-transcript-41812	1.56072	2.48867	16.1738	5.77881e-05	0.000422708	41	30	62	48	28	16	36	32	34	26	PGA_scaffold_3__118_contigs__length_77400372	17532523	17602780	-	70258
tsebra_g9975	1.56006	1.70314	4.03944	0.0444485	0.118337	116	7	2	7	2	10	8	18	23	22	PGA_scaffold_2__135_contigs__length_79989185	6704378	6704749	+	372
nbisL1-transcript-54555	1.55859	6.96248	14.8457	0.000116672	0.000774718	1909	691	965	1093	310	455	853	349	734	1042	PGA_scaffold_5__106_contigs__length_63362655	19569817	19571109	-	1293
tsebra_g27513	1.55838	4.62306	4.20483	0.040309	0.109747	516	89	214	153	22	199	189	112	37	6	PGA_scaffold_8__94_contigs__length_81364398	7330255	7336856	+	6602
nbisL1-transcript-3166	1.55594	0.987804	13.8857	0.00019427	0.00120952	14	19	17	8	15	6	16	4	8	16	PGA_scaffold_1__188_contigs__length_130229059	12448496	12449776	+	1281
nbisL1-transcript-66336	1.55372	7.43861	24.6865	6.74547e-07	8.59685e-06	1773	2220	1567	635	974	715	933	859	829	1226	PGA_scaffold_6__158_contigs__length_65093427	44917938	44976253	+	58316
tsebra_g5047	1.55005	4.46926	21.2459	4.03972e-06	4.1647e-05	194	215	136	231	103	68	186	58	152	146	PGA_scaffold_1__188_contigs__length_130229059	62032462	62065350	-	32889
tsebra_g2268	1.54616	2.77047	13.112	0.000293409	0.00173338	52	66	56	24	65	45	26	32	40	19	PGA_scaffold_1__188_contigs__length_130229059	4822943	4824597	+	1655
nbisL1-transcript-1303	1.54428	3.52543	16.4444	5.00972e-05	0.000373163	51	208	104	39	77	34	79	52	49	101	PGA_scaffold_1__188_contigs__length_130229059	6357788	6397414	+	39627
nbisL1-transcript-63592	1.54408	2.73788	13.344	0.000259244	0.00155497	95	22	68	39	29	27	48	22	35	44	PGA_scaffold_6__158_contigs__length_65093427	26387821	26389082	-	1262
nbisL1-transcript-73205	1.5431	2.95852	21.4426	3.64574e-06	3.81223e-05	49	78	47	82	46	18	48	34	55	57	PGA_scaffold_7__48_contigs__length_33662255	18478694	18522625	-	43932
nbisL1-transcript-68959	1.54307	7.40502	34.0739	5.30571e-09	1.07778e-07	1418	1932	1251	953	1248	557	1075	712	896	1434	PGA_scaffold_6__158_contigs__length_65093427	60513539	60514381	+	843
nbisL1-transcript-82757	1.54251	0.763953	11.2673	0.000788863	0.00409712	15	14	16	3	13	5	15	5	9	7	PGA_scaffold_8__94_contigs__length_81364398	29482707	29483143	+	437
tsebra_g27130	1.54226	7.00411	18.7632	1.47995e-05	0.000129785	755	2621	797	526	856	356	1124	459	740	890	PGA_scaffold_8__94_contigs__length_81364398	916593	919901	+	3309
nbisL1-transcript-35037	1.53663	6.65149	19.6543	9.27958e-06	8.60825e-05	653	1152	990	456	737	262	363	520	915	706	PGA_scaffold_2__135_contigs__length_79989185	64407823	64437311	+	29489
tsebra_g4574	1.53519	5.93519	13.5141	0.000236778	0.0014355	241	1286	207	590	315	130	382	216	387	672	PGA_scaffold_1__188_contigs__length_130229059	52999074	53021105	-	22032
tsebra_g10641	1.53148	1.28656	9.70591	0.00183677	0.00850188	38	31	3	12	13	4	24	12	6	17	PGA_scaffold_2__135_contigs__length_79989185	22428513	22437178	-	8666
tsebra_g24525	1.53043	3.21471	13.8709	0.00019581	0.00121738	153	63	74	60	21	28	49	57	59	51	PGA_scaffold_6__158_contigs__length_65093427	57577484	57580701	-	3218
nbisL1-transcript-59236	1.52945	7.37118	18.4394	1.75392e-05	0.000150505	1538	1450	1766	1147	633	991	829	666	859	835	PGA_scaffold_6__158_contigs__length_65093427	1637944	1659610	-	21667
nbisL1-transcript-34481	1.52829	1.778	7.38387	0.00658114	0.0251348	91	21	5	12	10	11	23	20	11	22	PGA_scaffold_2__135_contigs__length_79989185	61893840	61896405	+	2566
nbisL1-transcript-104248	1.52553	11.0009	16.3362	5.30399e-05	0.000392288	11688	41771	6641	15332	13087	4080	14838	8895	12821	18477	PGA_scaffold_10__19_contigs__length_45498505	3386800	3423047	+	36248
nbisL1-transcript-26570	1.52369	7.24899	15.1397	9.984e-05	0.000676453	946	2810	401	1407	906	294	1169	613	979	1348	PGA_scaffold_2__135_contigs__length_79989185	11672982	11676227	-	3246
tsebra_g23296	1.52363	3.54485	12.7154	0.000362655	0.00208797	205	79	84	78	24	60	46	51	58	90	PGA_scaffold_6__158_contigs__length_65093427	30752528	30754219	+	1692
tsebra_g32977	1.52034	6.34494	21.2398	4.05266e-06	4.17213e-05	562	514	461	787	722	277	418	384	435	746	PGA_scaffold_9__74_contigs__length_58108748	40911168	40923103	+	11936
nbisL1-transcript-63362	1.51792	5.93861	17.8803	2.35248e-05	0.000194431	443	1172	437	280	305	142	550	174	432	471	PGA_scaffold_6__158_contigs__length_65093427	25609256	25611187	+	1932
nbisL1-transcript-73951	1.51759	4.31352	14.8431	0.000116837	0.000775584	350	204	121	79	75	45	140	61	166	158	PGA_scaffold_7__48_contigs__length_33662255	22218251	22241761	+	23511
nbisL1-transcript-43422	1.51394	5.84957	20.8361	5.003e-06	5.0119e-05	673	690	276	495	240	176	237	238	345	666	PGA_scaffold_3__118_contigs__length_77400372	28496321	28511777	+	15457
nbisL1-transcript-54560	1.51228	1.92451	11.4605	0.000710906	0.00373732	53	22	24	35	11	5	22	9	32	41	PGA_scaffold_5__106_contigs__length_63362655	19570936	19571704	-	769
nbisL1-transcript-68752	1.51029	10.1271	21.6929	3.19968e-06	3.38937e-05	7925	11939	4292	12038	7872	3730	7555	5843	6677	6575	PGA_scaffold_6__158_contigs__length_65093427	58459926	58649474	-	189549
nbisL1-transcript-17817	1.51013	0.71823	11.0301	0.000896436	0.00458213	17	10	12	9	10	4	17	6	8	5	PGA_scaffold_1__188_contigs__length_130229059	95688329	95693969	+	5641
nbisL1-transcript-92614	1.50253	4.76735	3.11942	0.0773644	0.181056	290	104	270	358	9	374	18	60	72	19	PGA_scaffold_8__94_contigs__length_81364398	79451581	79493639	-	42059
tsebra_g177	1.50028	11.1428	15.8738	6.77082e-05	0.000484144	12837	45444	7066	16948	14725	4677	16409	10164	14122	20516	PGA_scaffold_10__19_contigs__length_45498505	3378615	3422338	-	43724
nbisL1-transcript-50005	1.49819	7.21793	21.3454	3.83536e-06	3.97642e-05	915	1920	1063	1098	964	384	575	564	1292	1550	PGA_scaffold_3__118_contigs__length_77400372	66834025	66996059	-	162035
nbisL1-transcript-25876	1.49798	2.36568	15.5436	8.06223e-05	0.000562563	30	77	31	26	41	14	14	29	29	57	PGA_scaffold_2__135_contigs__length_79989185	6887114	7041351	-	154238
tsebra_g25676	1.49068	2.71084	5.30358	0.0212816	0.0662117	124	24	71	30	6	57	9	22	46	19	PGA_scaffold_7__48_contigs__length_33662255	14067865	14087516	+	19652
tsebra_g27426	1.48903	7.43196	19.2512	1.14597e-05	0.000103685	863	3401	827	954	1278	624	1043	678	1250	1240	PGA_scaffold_8__94_contigs__length_81364398	5987857	5991615	-	3759
tsebra_g24051	1.4885	2.52128	5.16633	0.0230289	0.07043	165	38	7	20	10	4	51	15	51	48	PGA_scaffold_6__158_contigs__length_65093427	48812320	48819069	-	6750
nbisL1-transcript-110254	1.48734	7.99617	28.0817	1.16298e-07	1.76329e-06	1553	3822	1642	1656	1738	982	1663	1224	1421	1730	PGA_scaffold_10__19_contigs__length_45498505	45041045	45048754	-	7710
tsebra_g22647	1.48725	4.77681	8.49858	0.00355423	0.0149259	260	177	428	73	109	40	311	52	192	236	PGA_scaffold_6__158_contigs__length_65093427	13900765	13901865	+	1101
tsebra_g21995	1.4869	7.32117	16.5033	4.85642e-05	0.000362852	1479	1395	1770	1069	557	952	855	658	918	744	PGA_scaffold_6__158_contigs__length_65093427	1640377	1651882	+	11506
nbisL1-transcript-46682	1.48689	6.22734	14.6465	0.000129677	0.000850082	628	733	240	559	755	152	792	294	329	631	PGA_scaffold_3__118_contigs__length_77400372	48060500	48063459	+	2960
nbisL1-transcript-59053	1.48017	7.47148	21.2665	3.99652e-06	4.12598e-05	1396	3195	1125	813	1007	462	950	707	1277	1841	PGA_scaffold_6__158_contigs__length_65093427	951922	956765	+	4844
nbisL1-transcript-28146	1.47962	2.37235	5.11163	0.023766	0.0722623	157	33	4	18	5	13	38	18	37	38	PGA_scaffold_2__135_contigs__length_79989185	20469775	20475514	-	5740
nbisL1-transcript-36760	1.47935	3.37602	19.5056	1.00305e-05	9.23132e-05	107	82	70	83	58	50	65	58	51	46	PGA_scaffold_2__135_contigs__length_79989185	75018923	75041379	+	22457
nbisL1-transcript-22065	1.47931	3.26124	11.1393	0.000845189	0.00435669	68	99	110	17	76	39	22	47	74	81	PGA_scaffold_1__188_contigs__length_130229059	120557335	120571226	-	13892
tsebra_g115	1.47822	3.6458	17.0349	3.66983e-05	0.000284554	137	122	84	57	92	84	70	38	54	80	PGA_scaffold_10__19_contigs__length_45498505	2201971	2202378	-	408
nbisL1-transcript-63110	1.47639	5.38659	16.114	5.96403e-05	0.000433225	324	449	133	521	223	91	277	191	275	394	PGA_scaffold_6__158_contigs__length_65093427	23132344	23150449	+	18106
nbisL1-transcript-99823	1.47415	6.33616	20.6984	5.37623e-06	5.34677e-05	488	531	547	698	731	287	462	380	418	751	PGA_scaffold_9__74_contigs__length_58108748	40910705	40923305	-	12601
nbisL1-transcript-13019	1.47395	1.62273	13.3398	0.000259835	0.00155766	23	19	32	26	12	13	25	12	15	15	PGA_scaffold_1__188_contigs__length_130229059	66382539	66439752	-	57214
nbisL1-transcript-14604	1.47119	3.4569	5.96898	0.0145597	0.0483393	19	83	30	185	83	19	118	20	29	159	PGA_scaffold_1__188_contigs__length_130229059	73986557	74003639	-	17083
nbisL1-transcript-10656	1.46834	0.855356	11.8821	0.000566759	0.00307144	20	13	10	12	10	2	15	7	13	10	PGA_scaffold_1__188_contigs__length_130229059	53695461	53696080	-	620
tsebra_g24616	1.46685	6.365	18.3083	1.87885e-05	0.000159728	550	1413	304	709	464	313	569	421	558	386	PGA_scaffold_6__158_contigs__length_65093427	59820771	59847445	+	26675
nbisL1-transcript-19582	1.46477	4.76918	24.8913	6.06545e-07	7.83017e-06	284	304	204	133	165	131	177	114	148	172	PGA_scaffold_1__188_contigs__length_130229059	106693922	106698651	-	4730
nbisL1-transcript-82987	1.46023	5.05407	12.0931	0.000506084	0.00278245	201	900	155	129	129	164	186	138	142	289	PGA_scaffold_8__94_contigs__length_81364398	30736962	30739392	+	2431
tsebra_g6337	1.45911	6.94858	6.56142	0.0104213	0.0367499	3377	279	772	324	271	430	760	433	915	1037	PGA_scaffold_1__188_contigs__length_130229059	88109278	88111589	+	2312
tsebra_g16392	1.45882	2.56556	4.00847	0.0452721	0.12005	209	18	7	6	7	14	32	30	38	53	PGA_scaffold_3__118_contigs__length_77400372	70907386	70908621	+	1236
nbisL1-transcript-56681	1.45665	5.07413	13.6255	0.000223135	0.00136296	115	734	191	187	210	72	221	142	233	339	PGA_scaffold_5__106_contigs__length_63362655	44323286	44354393	+	31108
nbisL1-transcript-77430	1.45588	5.99801	19.3073	1.11279e-05	0.000101099	496	788	663	272	335	204	266	260	535	601	PGA_scaffold_8__94_contigs__length_81364398	2215198	2219122	-	3925
tsebra_g25054	1.4448	5.79033	22.1001	2.58794e-06	2.79589e-05	641	541	399	385	237	248	341	160	365	473	PGA_scaffold_7__48_contigs__length_33662255	2903759	2905015	+	1257
nbisL1-transcript-83072	1.4441	5.17138	12.8799	0.000332129	0.00193506	137	490	188	210	382	70	359	119	213	333	PGA_scaffold_8__94_contigs__length_81364398	30944940	30961765	+	16826
nbisL1-transcript-97467	1.44014	4.9541	12.4637	0.000414935	0.0023429	454	154	133	329	124	122	172	93	280	224	PGA_scaffold_9__74_contigs__length_58108748	25460860	25461302	+	443
nbisL1-transcript-51880	1.43986	1.0628	11.8477	0.00057734	0.00312415	15	24	12	20	6	11	9	8	7	19	PGA_scaffold_3__118_contigs__length_77400372	76776048	76780032	+	3985
nbisL1-transcript-89421	1.43394	4.05767	16.0791	6.07501e-05	0.000440047	101	219	123	83	130	41	55	100	159	124	PGA_scaffold_8__94_contigs__length_81364398	65895971	65949699	-	53729
tsebra_g16127	1.43315	5.51469	17.7995	2.45448e-05	0.000201417	512	424	228	480	162	157	272	227	210	471	PGA_scaffold_3__118_contigs__length_77400372	65547125	65551249	-	4125
nbisL1-transcript-102390	1.43309	2.10415	6.25873	0.0123582	0.0423312	80	14	37	30	2	18	38	15	29	15	PGA_scaffold_9__74_contigs__length_58108748	55090870	55092572	+	1703
tsebra_g1363	1.4322	5.09407	25.9695	3.46856e-07	4.75148e-06	334	313	222	270	191	105	184	154	231	333	PGA_scaffold_10__19_contigs__length_45498505	30758628	30759288	-	661
tsebra_g26611	1.42702	1.90062	8.04395	0.00456558	0.018511	26	26	19	59	7	12	17	7	45	25	PGA_scaffold_7__48_contigs__length_33662255	28859594	28862431	+	2838
nbisL1-transcript-28520	1.42395	5.94526	11.7644	0.000603748	0.00325422	310	1100	188	682	275	122	544	222	406	599	PGA_scaffold_2__135_contigs__length_79989185	22427506	22434080	-	6575
tsebra_g28810	1.42187	3.37404	11.6484	0.000642577	0.00343401	72	121	121	22	67	23	64	47	48	134	PGA_scaffold_8__94_contigs__length_81364398	30506674	30508372	+	1699
nbisL1-transcript-92689	1.41438	7.31184	1.1937	0.274584	0.453319	3728	128	932	1420	7	2903	6	14	36	14	PGA_scaffold_8__94_contigs__length_81364398	79772612	79773970	-	1359
nbisL1-transcript-58637	1.4143	3.92728	16.9166	3.90579e-05	0.000299815	138	133	124	121	69	38	82	45	152	145	PGA_scaffold_5__106_contigs__length_63362655	60545751	60755968	-	210218
tsebra_g30859	1.4115	7.81676	20.5832	5.70952e-06	5.63232e-05	2752	2462	1424	1440	998	900	1148	1101	1999	1226	PGA_scaffold_8__94_contigs__length_81364398	74845440	74985540	+	140101
tsebra_g5690	1.41107	2.74334	16.0605	6.13515e-05	0.000443894	53	56	50	53	40	18	28	22	48	87	PGA_scaffold_1__188_contigs__length_130229059	75045853	75046914	-	1062
tsebra_g16367	1.4109	4.15614	1.89509	0.168629	0.323146	15	31	0	544	19	38	345	46	39	62	PGA_scaffold_3__118_contigs__length_77400372	70430449	70437600	-	7152
nbisL1-transcript-89365	1.4077	9.11974	16.8558	4.03303e-05	0.000308468	4027	6776	2288	5318	3546	987	4607	2643	3964	4830	PGA_scaffold_8__94_contigs__length_81364398	65589489	65592724	-	3236
tsebra_g6179	1.4041	3.50832	20.6397	5.54353e-06	5.48335e-05	79	124	66	64	103	40	87	47	73	82	PGA_scaffold_1__188_contigs__length_130229059	85588034	85592544	-	4511
nbisL1-transcript-60541	1.40331	4.98191	20.0768	7.43944e-06	7.1182e-05	297	414	173	291	102	123	188	149	199	257	PGA_scaffold_6__158_contigs__length_65093427	7769014	7943406	-	174393
tsebra_g5238	1.40052	3.43481	8.94289	0.00278551	0.0121484	48	231	62	33	79	14	131	33	61	96	PGA_scaffold_1__188_contigs__length_130229059	66919287	66925714	-	6428
tsebra_g12708	1.40042	3.20884	3.33372	0.067873	0.163963	5	98	5	185	49	10	165	25	34	49	PGA_scaffold_2__135_contigs__length_79989185	73367044	73370341	-	3298
nbisL1-transcript-84879	1.39971	2.47831	15.2494	9.42081e-05	0.000644861	45	45	26	57	35	18	36	17	30	65	PGA_scaffold_8__94_contigs__length_81364398	42108359	42111603	-	3245
nbisL1-transcript-35075	1.39959	4.16212	19.6692	9.20729e-06	8.56344e-05	192	153	139	128	80	75	121	62	147	109	PGA_scaffold_2__135_contigs__length_79989185	64539525	64541588	+	2064
tsebra_g31366	1.38991	3.24109	10.5861	0.00113941	0.00563266	186	87	26	40	44	34	79	37	42	86	PGA_scaffold_9__74_contigs__length_58108748	4582767	4595001	-	12235
nbisL1-transcript-97792	1.38625	4.84124	8.2848	0.00399783	0.0165545	197	329	433	28	129	105	163	144	164	272	PGA_scaffold_9__74_contigs__length_58108748	26715107	26716503	-	1397
nbisL1-transcript-17745	1.38606	1.54281	10.6677	0.00109025	0.00542685	10	46	21	14	20	3	18	14	17	34	PGA_scaffold_1__188_contigs__length_130229059	94839895	94843626	+	3732
tsebra_g11830	1.38566	4.92506	4.23987	0.0394853	0.108095	301	409	256	4	249	23	131	127	190	554	PGA_scaffold_2__135_contigs__length_79989185	52412328	52413863	-	1536
nbisL1-transcript-63254	1.38516	5.47316	22.6309	1.96297e-06	2.20485e-05	338	454	236	415	270	127	282	221	273	443	PGA_scaffold_6__158_contigs__length_65093427	24595811	24596345	-	535
tsebra_g2178	1.38384	11.166	4.5322	0.0332628	0.0941745	7698	16984	2000	38216	18612	5644	36221	2119	12188	15979	PGA_scaffold_1__188_contigs__length_130229059	1664306	1668782	+	4477
nbisL1-transcript-88851	1.38206	4.88943	14.4148	0.000146642	0.000943485	319	187	203	238	169	132	79	158	270	206	PGA_scaffold_8__94_contigs__length_81364398	61382125	61395629	-	13505
nbisL1-transcript-28724	1.37517	0.645847	8.78991	0.00302901	0.0130445	9	11	10	11	12	1	12	2	12	17	PGA_scaffold_2__135_contigs__length_79989185	23442987	23462364	+	19378
nbisL1-transcript-58633	1.37388	3.57844	11.993	0.000534013	0.00291345	141	115	70	95	46	30	66	22	134	123	PGA_scaffold_5__106_contigs__length_63362655	60453177	60636182	+	183006
nbisL1-transcript-96229	1.36709	5.33419	17.0786	3.58641e-05	0.000279252	243	717	205	196	293	168	292	127	267	359	PGA_scaffold_9__74_contigs__length_58108748	17604030	17614314	+	10285
tsebra_g4619	1.35986	3.95009	16.9164	3.90624e-05	0.000299815	153	175	89	91	97	49	163	59	59	140	PGA_scaffold_1__188_contigs__length_130229059	54045797	54046867	-	1071
nbisL1-transcript-14608	1.35977	3.31137	5.03101	0.0248974	0.0750684	17	100	39	139	69	19	137	11	22	139	PGA_scaffold_1__188_contigs__length_130229059	73990210	74045432	+	55223
nbisL1-transcript-59633	1.35466	3.82629	14.3042	0.000155514	0.000993291	159	149	80	137	33	49	105	68	104	92	PGA_scaffold_6__158_contigs__length_65093427	2952086	3013381	-	61296
tsebra_g28843	1.35296	5.28595	12.3974	0.000429942	0.00241398	181	766	246	182	241	138	239	209	386	158	PGA_scaffold_8__94_contigs__length_81364398	30825158	30826615	-	1458
nbisL1-transcript-18984	1.35088	1.54096	7.81609	0.00517831	0.0205787	40	15	21	11	18	7	6	18	37	13	PGA_scaffold_1__188_contigs__length_130229059	103160970	103188859	+	27890
nbisL1-transcript-28592	1.34919	8.36617	18.0177	2.18865e-05	0.000182462	2064	4476	1564	2679	2215	908	1459	2116	2410	3183	PGA_scaffold_2__135_contigs__length_79989185	23003854	23006851	-	2998
nbisL1-transcript-10464	1.34722	2.98022	6.69126	0.00968869	0.034611	37	177	42	22	52	14	123	12	39	60	PGA_scaffold_1__188_contigs__length_130229059	52896643	52927349	+	30707
tsebra_g24259	1.34424	2.06289	13.0434	0.000304357	0.00179141	36	48	16	44	15	14	18	24	28	37	PGA_scaffold_6__158_contigs__length_65093427	53536528	53559790	+	23263
nbisL1-transcript-81481	1.34249	4.42247	15.3012	9.16601e-05	0.000629068	227	147	126	216	91	119	116	107	133	132	PGA_scaffold_8__94_contigs__length_81364398	22890643	22911225	-	20583
nbisL1-transcript-63255	1.33412	6.55071	22.247	2.39729e-06	2.60992e-05	767	957	604	843	439	298	582	456	609	970	PGA_scaffold_6__158_contigs__length_65093427	24596163	24599990	-	3828
nbisL1-transcript-52433	1.33339	4.49537	9.4796	0.00207769	0.00943016	307	135	129	236	52	82	176	49	215	176	PGA_scaffold_5__106_contigs__length_63362655	1548668	1548952	+	285
nbisL1-transcript-14147	1.33127	5.12775	3.14019	0.076385	0.179447	29	1281	12	238	102	195	100	211	343	108	PGA_scaffold_1__188_contigs__length_130229059	71984384	71986941	-	2558
nbisL1-transcript-3553	1.3279	1.71233	10.455	0.0012232	0.00597692	33	41	12	21	18	4	29	7	25	37	PGA_scaffold_1__188_contigs__length_130229059	13655524	13678456	+	22933
tsebra_g12017	1.32687	4.79746	14.2385	0.000161038	0.0010247	309	188	211	182	154	147	94	175	210	160	PGA_scaffold_2__135_contigs__length_79989185	56725532	56729276	+	3745
nbisL1-transcript-24193	1.3241	0.923157	6.93184	0.00846745	0.0310257	20	38	2	11	3	6	15	5	9	18	PGA_scaffold_1__188_contigs__length_130229059	129509252	129559929	-	50678
tsebra_g24443	1.32214	4.43431	21.2054	4.12597e-06	4.22953e-05	192	222	149	107	157	73	165	103	164	149	PGA_scaffold_6__158_contigs__length_65093427	56613155	56615140	-	1986
nbisL1-transcript-82937	1.32192	3.48246	9.67634	0.00186656	0.00860184	85	129	112	23	79	18	77	44	70	159	PGA_scaffold_8__94_contigs__length_81364398	30502253	30508429	-	6177
nbisL1-transcript-24246	1.3218	5.00166	12.247	0.000465995	0.00259123	147	385	170	213	299	55	327	128	216	308	PGA_scaffold_1__188_contigs__length_130229059	129630369	129657079	+	26711
nbisL1-transcript-15425	1.32064	4.2854	18.2348	1.95274e-05	0.000165389	184	243	80	163	98	64	120	109	160	133	PGA_scaffold_1__188_contigs__length_130229059	77819093	78037634	+	218542
nbisL1-transcript-36558	1.31965	5.46167	14.2561	0.000159542	0.00101724	217	848	244	211	291	195	196	200	282	477	PGA_scaffold_2__135_contigs__length_79989185	74215052	74230681	-	15630
tsebra_g25671	1.31659	3.89149	10.8779	0.000973196	0.00492179	241	174	61	71	55	72	72	39	145	120	PGA_scaffold_7__48_contigs__length_33662255	13990432	14004441	-	14010
tsebra_g12749	1.31622	5.77097	16.4026	5.12147e-05	0.000380712	337	963	320	254	351	236	285	229	316	629	PGA_scaffold_2__135_contigs__length_79989185	74217131	74218877	+	1747
tsebra_g9046	1.31492	4.46417	17.219	3.33084e-05	0.000262817	109	334	145	178	105	74	174	95	156	181	PGA_scaffold_1__188_contigs__length_130229059	119285594	119409251	+	123658
tsebra_g22134	1.31423	2.96781	11.7154	0.000619858	0.00332835	117	64	36	42	42	18	73	21	57	80	PGA_scaffold_6__158_contigs__length_65093427	4115184	4116194	+	1011
nbisL1-transcript-54531	1.31109	1.7548	3.978	0.0460983	0.121741	103	10	4	10	4	13	28	13	22	20	PGA_scaffold_5__106_contigs__length_63362655	19447476	19460112	+	12637
tsebra_g25606	1.3064	2.33349	3.60582	0.0575778	0.144911	151	10	7	16	12	5	26	19	32	86	PGA_scaffold_7__48_contigs__length_33662255	12842096	12843548	+	1453
tsebra_g13754	1.30639	8.11563	3.2194	0.0727704	0.172977	482	600	349	6546	1346	547	4600	604	864	2550	PGA_scaffold_3__118_contigs__length_77400372	9575004	9611400	-	36397
nbisL1-transcript-23524	1.3054	4.32831	13.0433	0.000304363	0.00179141	123	322	124	146	89	33	110	143	138	212	PGA_scaffold_1__188_contigs__length_130229059	127413153	127414911	-	1759
nbisL1-transcript-51775	1.30365	1.53694	9.67142	0.00187156	0.00861947	27	30	12	25	13	10	9	6	23	41	PGA_scaffold_3__118_contigs__length_77400372	75819164	75913253	-	94090
nbisL1-transcript-70018	1.30175	5.84164	16.1465	5.8627e-05	0.000427351	355	817	362	366	355	146	268	253	558	627	PGA_scaffold_7__48_contigs__length_33662255	2914271	2924734	-	10464
tsebra_g23165	1.30062	6.48236	8.71739	0.00315188	0.0135022	756	848	369	1295	157	486	442	538	474	659	PGA_scaffold_6__158_contigs__length_65093427	28159200	28179956	+	20757
tsebra_g25241	1.30056	6.54966	13.8573	0.000197233	0.0012245	1346	859	500	608	372	264	438	456	980	818	PGA_scaffold_7__48_contigs__length_33662255	6434836	6437346	+	2511
nbisL1-transcript-11653	1.30015	6.503	19.0755	1.25645e-05	0.00011243	560	1014	782	470	623	322	675	364	525	999	PGA_scaffold_1__188_contigs__length_130229059	59933769	59937224	-	3456
nbisL1-transcript-95257	1.30006	5.7125	21.4344	3.6614e-06	3.82678e-05	483	567	297	396	284	241	265	312	283	473	PGA_scaffold_9__74_contigs__length_58108748	12252742	12447239	+	194498
nbisL1-transcript-71197	1.29966	6.75484	19.9868	7.79767e-06	7.3965e-05	875	1388	529	825	622	421	995	549	583	725	PGA_scaffold_7__48_contigs__length_33662255	9226919	9229402	-	2484
nbisL1-transcript-108053	1.29943	3.16115	16.2553	5.53545e-05	0.000407076	68	118	40	48	71	38	64	51	40	73	PGA_scaffold_10__19_contigs__length_45498505	28528791	28532179	-	3389
nbisL1-transcript-16848	1.29906	4.71791	6.77938	0.0092217	0.033202	606	68	157	119	66	111	176	118	173	226	PGA_scaffold_1__188_contigs__length_130229059	88110259	88112063	+	1805
nbisL1-transcript-89521	1.29815	6.66098	16.2909	5.43255e-05	0.000400314	665	1576	670	345	774	439	763	513	578	765	PGA_scaffold_8__94_contigs__length_81364398	66269800	66291609	-	21810
tsebra_g25384	1.29714	6.90222	20.3123	6.57755e-06	6.38817e-05	893	1644	668	838	677	468	1119	586	633	838	PGA_scaffold_7__48_contigs__length_33662255	9227072	9229201	+	2130
tsebra_g23010	1.29503	6.09471	16.1462	5.8637e-05	0.000427351	531	1316	380	308	321	255	526	305	397	656	PGA_scaffold_6__158_contigs__length_65093427	24419726	24532008	-	112283
tsebra_g30895	1.29408	9.59946	15.1542	9.9079e-05	0.000672543	4153	10380	6510	3526	5463	2505	3387	3496	6815	8689	PGA_scaffold_8__94_contigs__length_81364398	76395376	76408288	+	12913
nbisL1-transcript-9624	1.29378	5.47814	19.6536	9.28291e-06	8.60825e-05	328	410	255	395	282	209	219	199	348	381	PGA_scaffold_1__188_contigs__length_130229059	48139339	48141616	-	2278
nbisL1-transcript-94499	1.28987	1.86169	9.7753	0.00176872	0.00823389	33	71	11	13	18	16	24	15	31	18	PGA_scaffold_9__74_contigs__length_58108748	8196347	8208244	-	11898
nbisL1-transcript-48745	1.28948	3.37846	7.46966	0.00627473	0.0242071	20	142	49	115	66	73	87	27	39	75	PGA_scaffold_3__118_contigs__length_77400372	59214905	59220048	+	5144
nbisL1-transcript-8156	1.28938	1.12697	8.88555	0.00287437	0.0124814	27	13	10	20	7	3	16	8	17	21	PGA_scaffold_1__188_contigs__length_130229059	39955528	39957233	-	1706
nbisL1-transcript-51875	1.28882	4.56651	14.7863	0.000120408	0.000796878	223	209	142	222	100	138	92	133	150	176	PGA_scaffold_3__118_contigs__length_77400372	76747902	76780447	-	32546
tsebra_g29796	1.28786	3.97626	16.1655	5.80407e-05	0.000424132	104	184	65	135	111	40	122	74	108	158	PGA_scaffold_8__94_contigs__length_81364398	51335083	51337035	-	1953
nbisL1-transcript-59552	1.28755	5.68121	12.8889	0.000330531	0.0019283	701	496	208	460	153	217	413	280	287	349	PGA_scaffold_6__158_contigs__length_65093427	2849678	2975714	+	126037
nbisL1-transcript-107618	1.2868	3.46931	9.75652	0.00178688	0.00830083	217	72	44	54	44	35	73	45	76	123	PGA_scaffold_10__19_contigs__length_45498505	26294420	26334341	+	39922
tsebra_g30826	1.28208	3.57402	15.4793	8.34126e-05	0.000578905	76	158	97	59	69	34	64	72	112	83	PGA_scaffold_8__94_contigs__length_81364398	74236265	74238654	+	2390
nbisL1-transcript-21902	1.28143	4.622	14.4204	0.00014621	0.000941887	115	437	156	181	103	81	188	102	183	226	PGA_scaffold_1__188_contigs__length_130229059	119400242	119409395	-	9154
nbisL1-transcript-10128	1.27761	1.61286	6.74088	0.00942284	0.0338375	13	83	6	13	12	11	12	13	21	34	PGA_scaffold_1__188_contigs__length_130229059	50197626	50221597	+	23972
tsebra_g22065	1.27683	5.08114	8.0812	0.00447269	0.0181982	346	164	225	234	254	40	100	258	347	353	PGA_scaffold_6__158_contigs__length_65093427	2837174	2844184	-	7011
nbisL1-transcript-12791	1.27662	4.82921	21.0979	4.36414e-06	4.43873e-05	238	356	192	157	163	105	213	107	196	283	PGA_scaffold_1__188_contigs__length_130229059	65589851	65593764	-	3914
nbisL1-transcript-51651	1.2766	6.3891	18.4235	1.76866e-05	0.000151652	843	772	579	646	359	467	429	414	518	677	PGA_scaffold_3__118_contigs__length_77400372	75223889	75224423	-	535
tsebra_g15609	1.27593	7.46155	15.531	8.11611e-05	0.000565963	1057	3177	1052	704	1175	639	1484	874	1065	1450	PGA_scaffold_3__118_contigs__length_77400372	53850817	53923656	+	72840
nbisL1-transcript-60935	1.27528	3.8766	11.5776	0.000667522	0.00354746	72	235	96	119	58	27	139	69	83	163	PGA_scaffold_6__158_contigs__length_65093427	10208689	10266935	-	58247
nbisL1-transcript-53235	1.27333	1.17858	9.66312	0.00188004	0.00865487	22	22	17	7	13	4	12	11	24	15	PGA_scaffold_5__106_contigs__length_63362655	8292496	8307772	-	15277
nbisL1-transcript-70019	1.27075	0.544049	5.60943	0.0178641	0.0573087	12	26	8	7	0	2	9	4	18	7	PGA_scaffold_7__48_contigs__length_33662255	2925963	2929317	-	3355
nbisL1-transcript-5403	1.27048	6.56495	20.0119	7.6961e-06	7.3128e-05	975	868	529	760	477	440	599	370	733	796	PGA_scaffold_1__188_contigs__length_130229059	24017020	24019618	+	2599
tsebra_g22860	1.27044	6.99477	21.0152	4.55652e-06	4.60666e-05	1001	1590	968	766	637	438	1021	621	682	1314	PGA_scaffold_6__158_contigs__length_65093427	20349453	20359620	+	10168
nbisL1-transcript-61588	1.26967	3.27582	3.44728	0.0633561	0.155717	94	37	120	6	84	47	11	52	151	17	PGA_scaffold_6__158_contigs__length_65093427	12560299	12565180	-	4882
nbisL1-transcript-13646	1.26772	3.23412	13.3151	0.000263272	0.00157404	109	78	80	31	55	39	82	38	65	63	PGA_scaffold_1__188_contigs__length_130229059	69573536	69575874	-	2339
nbisL1-transcript-6624	1.26405	3.35664	6.11215	0.0134256	0.0452513	150	85	107	30	22	65	16	42	106	70	PGA_scaffold_1__188_contigs__length_130229059	30662086	30670914	+	8829
nbisL1-transcript-95078	1.2634	0.966062	9.42261	0.00214326	0.00967993	17	18	12	12	9	10	5	12	9	18	PGA_scaffold_9__74_contigs__length_58108748	11093866	11094507	-	642
nbisL1-transcript-10317	1.26169	5.12887	20.2245	6.88654e-06	6.65002e-05	336	373	190	234	209	142	212	143	220	406	PGA_scaffold_1__188_contigs__length_130229059	51359922	51410893	+	50972
nbisL1-transcript-68660	1.26115	4.04045	19.806	8.57114e-06	8.05364e-05	121	195	110	87	114	53	108	86	112	163	PGA_scaffold_6__158_contigs__length_65093427	57956205	57957279	-	1075
nbisL1-transcript-39149	1.26011	5.644	5.62231	0.0177333	0.0569888	140	850	50	622	308	183	233	149	400	703	PGA_scaffold_3__118_contigs__length_77400372	4111406	4253816	-	142411
tsebra_g10776	1.25907	1.02118	7.72303	0.00545207	0.0214748	9	33	3	17	12	4	10	13	12	20	PGA_scaffold_2__135_contigs__length_79989185	25772609	25773085	+	477
tsebra_g26406	1.25686	4.12895	15.2412	9.46175e-05	0.000647462	181	133	148	120	70	83	106	110	113	109	PGA_scaffold_7__48_contigs__length_33662255	25400485	25456793	-	56309
nbisL1-transcript-79275	1.25682	1.42159	4.12689	0.042207	0.11373	75	8	4	8	5	5	21	14	19	21	PGA_scaffold_8__94_contigs__length_81364398	10571695	10606436	+	34742
tsebra_g28704	1.25461	2.04631	10.1124	0.00147275	0.00701826	36	36	16	31	31	6	20	17	34	58	PGA_scaffold_8__94_contigs__length_81364398	28235275	28266436	+	31162
tsebra_g22516	1.25259	1.61054	5.36093	0.0205927	0.064397	7	9	49	23	12	4	21	17	28	25	PGA_scaffold_6__158_contigs__length_65093427	11225695	11247979	+	22285
nbisL1-transcript-51904	1.24934	1.02328	7.81597	0.00517865	0.0205787	13	34	4	18	6	11	8	8	13	17	PGA_scaffold_3__118_contigs__length_77400372	76879441	76890313	-	10873
nbisL1-transcript-86935	1.24908	5.66755	15.6518	7.61393e-05	0.000534851	559	563	211	441	206	160	316	260	367	547	PGA_scaffold_8__94_contigs__length_81364398	52083967	52480643	+	396677
nbisL1-transcript-36158	1.24894	1.57776	6.85466	0.00884103	0.0320999	22	41	29	4	15	18	28	4	20	16	PGA_scaffold_2__135_contigs__length_79989185	72980914	73008373	-	27460
nbisL1-transcript-88102	1.24745	9.03559	0.715412	0.397653	0.579699	13	196	28	16625	189	81	17346	2	139	321	PGA_scaffold_8__94_contigs__length_81364398	58455379	58495950	+	40572
nbisL1-transcript-107760	1.24721	2.99951	15.0518	0.000104599	0.000703705	67	96	48	42	51	18	72	49	47	66	PGA_scaffold_10__19_contigs__length_45498505	27174090	27178246	-	4157
tsebra_g16552	1.2469	4.58683	15.0462	0.00010491	0.000705146	213	273	120	234	85	91	178	148	165	156	PGA_scaffold_3__118_contigs__length_77400372	74233451	74251116	+	17666
tsebra_g29313	1.24469	2.37957	11.9917	0.000534389	0.00291399	37	63	30	31	34	10	42	16	35	69	PGA_scaffold_8__94_contigs__length_81364398	42108519	42109499	+	981
nbisL1-transcript-51489	1.24375	4.58835	13.3302	0.000261164	0.00156446	241	298	94	229	80	89	193	131	180	153	PGA_scaffold_3__118_contigs__length_77400372	74242335	74251464	-	9130
nbisL1-transcript-36530	1.24315	1.59973	5.12379	0.0236	0.0718668	70	10	9	10	12	7	34	14	23	12	PGA_scaffold_2__135_contigs__length_79989185	74169748	74178494	-	8747
nbisL1-transcript-49941	1.24205	8.77049	1.53292	0.215675	0.384053	6670	542	5547	2888	180	7597	112	635	1055	79	PGA_scaffold_3__118_contigs__length_77400372	66390240	66391371	+	1132
tsebra_g32210	1.24133	2.47634	13.2131	0.000278004	0.00165126	52	54	49	23	28	27	27	36	33	42	PGA_scaffold_9__74_contigs__length_58108748	23570761	23582812	-	12052
tsebra_g32827	1.24019	2.59978	1.48053	0.223691	0.39375	6	27	118	6	44	1	178	0	8	19	PGA_scaffold_9__74_contigs__length_58108748	37541071	37543508	+	2438
tsebra_g24622	1.23949	6.46754	2.1165	0.145719	0.291869	13	2266	6	1194	277	280	407	549	839	737	PGA_scaffold_6__158_contigs__length_65093427	60027116	60027970	+	855
nbisL1-transcript-55718	1.23714	6.9661	14.4747	0.000142051	0.000918524	1340	1455	1004	341	727	508	773	661	957	1043	PGA_scaffold_5__106_contigs__length_63362655	33011530	33049447	-	37918
tsebra_g21756	1.23635	4.03382	12.6025	0.000385222	0.00219546	186	155	90	71	118	64	71	60	111	237	PGA_scaffold_5__106_contigs__length_63362655	60925111	60925861	+	751
tsebra_g24534	1.23495	4.29216	18.5587	1.64755e-05	0.000142323	122	206	132	122	146	63	128	109	135	194	PGA_scaffold_6__158_contigs__length_65093427	57941169	57957153	+	15985
tsebra_g3055	1.233	6.77384	13.0298	0.000306581	0.00180247	1292	1246	919	491	348	528	531	571	976	765	PGA_scaffold_1__188_contigs__length_130229059	20771022	20793458	+	22437
tsebra_g8607	1.23114	6.43715	7.38375	0.00658158	0.0251348	272	2235	338	344	526	331	456	303	975	744	PGA_scaffold_1__188_contigs__length_130229059	109724161	109729518	+	5358
tsebra_g23822	1.22694	6.51581	21.0141	4.55905e-06	4.6071e-05	776	1172	648	546	419	400	689	464	549	790	PGA_scaffold_6__158_contigs__length_65093427	43295775	43301653	-	5879
nbisL1-transcript-4618	1.22623	2.5141	11.3857	0.000740109	0.00387599	34	87	29	21	47	17	49	22	35	61	PGA_scaffold_1__188_contigs__length_130229059	19369386	19438886	+	69501
nbisL1-transcript-59513	1.22325	8.69532	17.7548	2.51283e-05	0.000205356	3242	5258	2002	3540	2010	1375	2397	2186	3609	3931	PGA_scaffold_6__158_contigs__length_65093427	2573617	2579758	+	6142
nbisL1-transcript-15128	1.22275	1.00972	8.26084	0.00405094	0.0167428	11	17	9	11	20	5	8	10	21	15	PGA_scaffold_1__188_contigs__length_130229059	76705701	76708158	-	2458
nbisL1-transcript-62207	1.22259	7.05145	19.5609	9.74451e-06	8.99075e-05	1144	1886	636	860	708	492	1012	608	877	1338	PGA_scaffold_6__158_contigs__length_65093427	16007343	16030078	-	22736
tsebra_g27041	1.22243	0.584212	7.15212	0.00748754	0.0279719	12	13	7	12	6	1	9	9	16	7	PGA_scaffold_7__48_contigs__length_33662255	33377868	33384772	-	6905
tsebra_g32450	1.21768	2.30498	7.09386	0.00773485	0.0286987	83	49	9	17	31	24	49	26	18	30	PGA_scaffold_9__74_contigs__length_58108748	27964618	27976778	+	12161
nbisL1-transcript-82694	1.21669	1.39665	9.37294	0.00220212	0.00989807	22	29	12	14	17	15	15	18	16	9	PGA_scaffold_8__94_contigs__length_81364398	28702305	28757740	+	55436
nbisL1-transcript-12551	1.21639	9.77351	9.88604	0.00166537	0.00780074	3648	17140	4317	5579	4847	5329	2999	3668	7015	8209	PGA_scaffold_1__188_contigs__length_130229059	64388945	64390701	+	1757
nbisL1-transcript-88223	1.21625	5.57979	16.9031	3.93376e-05	0.000301611	329	526	240	343	355	165	445	189	375	384	PGA_scaffold_8__94_contigs__length_81364398	59220647	59221567	-	921
nbisL1-transcript-65905	1.21574	1.30056	6.39767	0.011427	0.0396033	16	40	24	7	5	1	16	15	19	26	PGA_scaffold_6__158_contigs__length_65093427	42709665	42712319	+	2655
tsebra_g2279	1.21347	6.7873	15.6722	7.53226e-05	0.000530131	764	1726	758	433	681	345	881	598	709	1096	PGA_scaffold_1__188_contigs__length_130229059	4935232	4946771	+	11540
tsebra_g5627	1.21272	2.20244	6.1254	0.0133253	0.044956	28	69	26	34	18	9	82	11	11	37	PGA_scaffold_1__188_contigs__length_130229059	74059758	74088658	-	28901
nbisL1-transcript-31639	1.21048	5.31835	16.5457	4.74904e-05	0.000355797	309	393	339	200	245	176	304	241	285	224	PGA_scaffold_2__135_contigs__length_79989185	42729494	42903321	+	173828
tsebra_g11875	1.20993	1.19111	5.09021	0.0240613	0.0730083	2	36	10	9	24	3	27	10	9	22	PGA_scaffold_2__135_contigs__length_79989185	54156247	54182773	+	26527
nbisL1-transcript-10357	1.20755	3.43745	8.18631	0.00422078	0.0173436	87	79	31	109	83	46	76	90	74	33	PGA_scaffold_1__188_contigs__length_130229059	51770872	51849422	+	78551
tsebra_g10787	1.2022	1.03375	8.05156	0.00454645	0.0184402	18	26	12	3	14	4	13	11	12	22	PGA_scaffold_2__135_contigs__length_79989185	25870608	25871876	+	1269
nbisL1-transcript-60736	1.20102	6.76981	10.1664	0.00143022	0.00684978	994	850	403	1348	435	279	1081	573	805	873	PGA_scaffold_6__158_contigs__length_65093427	8815576	8871023	-	55448
nbisL1-transcript-82427	1.20014	4.62057	10.6356	0.0011093	0.00550115	132	261	100	282	134	164	178	107	129	165	PGA_scaffold_8__94_contigs__length_81364398	27091642	27092608	+	967
nbisL1-transcript-25124	1.19485	8.2809	10.0062	0.00156013	0.0073786	1493	4743	1054	2654	2101	654	2194	1462	2355	4201	PGA_scaffold_2__135_contigs__length_79989185	3546630	3577256	+	30627
tsebra_g25055	1.19392	5.7293	12.8421	0.000338898	0.00197148	337	796	290	320	323	159	208	279	543	590	PGA_scaffold_7__48_contigs__length_33662255	2922290	2923066	+	777
tsebra_g25558	1.18991	1.49475	5.68425	0.0171179	0.0552958	9	27	22	21	18	11	24	30	4	10	PGA_scaffold_7__48_contigs__length_33662255	12302940	12313901	+	10962
nbisL1-transcript-81684	1.18896	5.55332	17.4969	2.87779e-05	0.000231055	411	456	233	373	280	142	398	226	343	460	PGA_scaffold_8__94_contigs__length_81364398	23419485	23429789	+	10305
tsebra_g6308	1.18765	1.95895	6.84501	0.0088889	0.0322311	66	38	5	22	16	9	35	19	31	29	PGA_scaffold_1__188_contigs__length_130229059	87744993	87746391	-	1399
tsebra_g30488	1.18706	6.89638	14.6495	0.000129471	0.000849179	667	1863	796	477	837	436	847	589	920	1142	PGA_scaffold_8__94_contigs__length_81364398	66775963	66777840	+	1878
tsebra_g22726	1.18697	6.60279	18.5722	1.6359e-05	0.000141428	938	1232	503	577	522	341	741	459	630	1088	PGA_scaffold_6__158_contigs__length_65093427	16007500	16029029	+	21530
nbisL1-transcript-82754	1.18656	2.4611	9.87231	0.00167785	0.00785582	63	54	35	17	35	22	62	24	21	45	PGA_scaffold_8__94_contigs__length_81364398	29457628	29484274	-	26647
tsebra_g1168	1.18545	2.90089	6.58292	0.0102962	0.0363905	139	59	28	47	14	27	34	23	66	101	PGA_scaffold_10__19_contigs__length_45498505	26325484	26334140	-	8657
nbisL1-transcript-90330	1.18283	2.08708	9.95003	0.00160847	0.00757136	41	35	35	15	26	25	18	16	39	31	PGA_scaffold_8__94_contigs__length_81364398	71005386	71018274	+	12889
nbisL1-transcript-4792	1.18208	6.81842	11.2287	0.000805429	0.00417132	1385	1335	889	487	331	567	532	639	1012	792	PGA_scaffold_1__188_contigs__length_130229059	20778414	20794290	-	15877
nbisL1-transcript-68422	1.18175	5.77482	19.1234	1.22534e-05	0.000110231	421	693	325	287	364	190	407	296	361	562	PGA_scaffold_6__158_contigs__length_65093427	56103864	56124843	-	20980
nbisL1-transcript-91755	1.18106	5.81927	12.7844	0.000349529	0.00202568	463	554	248	409	420	118	334	325	568	575	PGA_scaffold_8__94_contigs__length_81364398	74346835	74354869	-	8035
nbisL1-transcript-20258	1.17916	6.3164	6.47559	0.0109366	0.0381504	234	2148	283	351	412	316	412	312	921	669	PGA_scaffold_1__188_contigs__length_130229059	109708803	109729645	-	20843
nbisL1-transcript-22250	1.176	5.85426	15.4215	8.60033e-05	0.000595005	345	888	435	260	323	223	404	283	404	609	PGA_scaffold_1__188_contigs__length_130229059	121469408	121481996	-	12589
tsebra_g32365	1.17538	5.44416	10.7157	0.00106233	0.00530055	330	330	470	320	131	227	225	273	344	280	PGA_scaffold_9__74_contigs__length_58108748	26088530	26104595	+	16066
nbisL1-transcript-72833	1.17424	4.93585	7.55625	0.00598025	0.0231933	317	289	158	328	63	179	84	208	251	210	PGA_scaffold_7__48_contigs__length_33662255	16461727	16514527	-	52801
nbisL1-transcript-110008	1.17415	2.44171	8.5831	0.00339297	0.014364	85	35	22	26	31	11	51	36	34	43	PGA_scaffold_10__19_contigs__length_45498505	43791055	43795878	+	4824
nbisL1-transcript-10829	1.17355	5.05269	16.9584	3.82073e-05	0.000294178	268	317	158	276	207	165	216	152	212	332	PGA_scaffold_1__188_contigs__length_130229059	54981539	54996304	-	14766
tsebra_g21114	1.17205	1.2926	5.30509	0.0212631	0.0661637	16	26	6	29	9	5	36	10	4	22	PGA_scaffold_5__106_contigs__length_63362655	50773660	50776736	+	3077
tsebra_g7000	1.16695	6.01307	10.8232	0.00100238	0.00504728	351	910	448	353	404	125	385	285	616	886	PGA_scaffold_1__188_contigs__length_130229059	94837735	94841495	-	3761
tsebra_g15358	1.16484	3.51551	7.05051	0.00792429	0.0293221	192	63	70	80	21	65	80	49	97	63	PGA_scaffold_3__118_contigs__length_77400372	47417172	47456468	-	39297
tsebra_g3931	1.16431	3.11594	10.4825	0.00120514	0.00590179	120	73	49	57	26	42	69	28	67	74	PGA_scaffold_1__188_contigs__length_130229059	39836378	39856344	+	19967
tsebra_g16491	1.16351	5.71186	9.99552	0.00156922	0.0074141	316	926	224	287	329	95	402	333	523	419	PGA_scaffold_3__118_contigs__length_77400372	73142622	73151512	+	8891
nbisL1-transcript-102969	1.16234	3.22104	9.82322	0.00172322	0.00804084	68	153	60	34	49	35	63	31	47	145	PGA_scaffold_9__74_contigs__length_58108748	57259684	57318230	+	58547
nbisL1-transcript-107257	1.16217	0.981901	8.44345	0.00366361	0.0153266	18	13	13	11	11	10	14	6	14	14	PGA_scaffold_10__19_contigs__length_45498505	24737140	24762505	-	25366
nbisL1-transcript-63244	1.16044	8.13905	18.8978	1.37913e-05	0.000122262	2296	3001	1784	2139	1361	1007	1957	1385	2007	3221	PGA_scaffold_6__158_contigs__length_65093427	24550363	24655174	+	104812
tsebra_g5109	1.1579	9.37288	9.02276	0.00266639	0.0116892	2598	12558	3334	4122	3816	3959	2251	3039	5691	6328	PGA_scaffold_1__188_contigs__length_130229059	64389042	64390616	-	1575
nbisL1-transcript-59519	1.15768	1.67152	3.27475	0.0703537	0.168712	27	69	14	14	3	1	45	2	29	32	PGA_scaffold_6__158_contigs__length_65093427	2579592	2603767	+	24176
tsebra_g14646	1.1573	4.07514	16.1077	5.98403e-05	0.000434256	115	192	123	96	100	93	97	80	125	142	PGA_scaffold_3__118_contigs__length_77400372	29963481	29976311	+	12831
tsebra_g16544	1.15563	0.846611	6.16385	0.0130387	0.0441915	6	25	15	7	9	1	10	9	11	26	PGA_scaffold_3__118_contigs__length_77400372	74105130	74106158	-	1029
tsebra_g33725	1.15471	3.17001	12.3677	0.00043682	0.0024476	60	121	70	35	53	29	66	36	67	107	PGA_scaffold_9__74_contigs__length_58108748	57304181	57318511	+	14331
nbisL1-transcript-76350	1.15333	8.04644	17.0795	3.58472e-05	0.000279252	1895	4017	1279	1666	1468	1008	1813	1388	1892	2789	PGA_scaffold_7__48_contigs__length_33662255	33039517	33045603	-	6087
tsebra_g28626	1.15311	4.66362	8.55609	0.00344369	0.0145339	126	306	96	301	114	189	169	102	143	172	PGA_scaffold_8__94_contigs__length_81364398	27091726	27092535	-	810
nbisL1-transcript-3355	1.15293	7.47248	11.17	0.00083131	0.00429523	2298	1175	1381	1161	567	1009	1056	837	1386	1379	PGA_scaffold_1__188_contigs__length_130229059	13252030	13269804	-	17775
nbisL1-transcript-81455	1.15184	2.21871	3.88663	0.048672	0.126814	3	102	47	18	12	9	19	41	23	60	PGA_scaffold_8__94_contigs__length_81364398	22741086	22741662	+	577
nbisL1-transcript-64583	1.15115	2.35186	11.3383	0.000759258	0.00396116	34	49	24	48	28	14	38	22	39	57	PGA_scaffold_6__158_contigs__length_65093427	33080797	33095746	+	14950
nbisL1-transcript-20661	1.14911	1.55006	4.63733	0.0312837	0.0898808	16	82	4	5	13	14	24	9	16	27	PGA_scaffold_1__188_contigs__length_130229059	112045524	112099637	+	54114
nbisL1-transcript-24266	1.14873	4.71759	7.82875	0.00514218	0.0204671	347	112	200	214	75	126	168	73	220	304	PGA_scaffold_1__188_contigs__length_130229059	129733101	129733775	-	675
nbisL1-transcript-19623	1.14829	1.89411	9.73183	0.00181104	0.00839532	25	35	12	34	25	11	27	22	32	25	PGA_scaffold_1__188_contigs__length_130229059	106884919	107008798	-	123880
nbisL1-transcript-32934	1.14604	5.50087	5.80014	0.0160249	0.0522447	408	553	365	63	330	70	225	215	326	844	PGA_scaffold_2__135_contigs__length_79989185	52409034	52435040	+	26007
nbisL1-transcript-92722	1.14556	5.54571	17.762	2.50329e-05	0.000204805	323	513	316	297	284	231	310	195	392	406	PGA_scaffold_8__94_contigs__length_81364398	80292867	80308619	-	15753
tsebra_g24352	1.14491	4.4108	16.3363	5.30377e-05	0.000392288	186	255	119	115	129	76	196	95	143	207	PGA_scaffold_6__158_contigs__length_65093427	54911992	54914775	-	2784
tsebra_g6224	1.14487	1.36447	5.22138	0.0223108	0.0687349	12	18	9	34	13	14	15	14	27	4	PGA_scaffold_1__188_contigs__length_130229059	86199611	86200544	+	934
nbisL1-transcript-89698	1.14416	1.56993	7.88805	0.00497625	0.019915	32	24	15	27	7	11	21	7	29	27	PGA_scaffold_8__94_contigs__length_81364398	67219845	67261379	-	41535
nbisL1-transcript-67833	1.14122	5.65259	12.4789	0.000411575	0.00232753	383	597	321	153	427	196	419	309	331	395	PGA_scaffold_6__158_contigs__length_65093427	53583626	53597794	+	14169
tsebra_g30970	1.14	3.30198	4.65873	0.0308961	0.0889251	232	51	56	23	16	45	97	31	69	82	PGA_scaffold_8__94_contigs__length_81364398	78229884	78236456	-	6573
nbisL1-transcript-82843	1.1393	4.83319	8.34992	0.00385704	0.016038	497	283	139	75	120	101	194	197	172	281	PGA_scaffold_8__94_contigs__length_81364398	29701783	29713465	-	11683
tsebra_g16856	1.13661	4.67235	1.89571	0.168559	0.323042	7	1062	17	88	52	103	192	303	100	49	PGA_scaffold_5__106_contigs__length_63362655	1401379	1409505	+	8127
nbisL1-transcript-101206	1.13561	5.83502	8.47448	0.00360163	0.015096	369	555	248	771	154	201	568	268	395	499	PGA_scaffold_9__74_contigs__length_58108748	49839476	49839879	-	404
tsebra_g33703	1.13427	6.28611	11.1557	0.000837726	0.0043233	363	1068	641	404	462	300	908	309	433	698	PGA_scaffold_9__74_contigs__length_58108748	57003327	57014314	+	10988
nbisL1-transcript-102347	1.13426	5.5494	15.8711	6.78047e-05	0.00048436	321	407	379	272	309	216	320	251	260	515	PGA_scaffold_9__74_contigs__length_58108748	55002409	55002612	+	204
tsebra_g15893	1.12858	4.67011	3.95519	0.0467271	0.123002	360	140	274	119	41	264	53	109	207	84	PGA_scaffold_3__118_contigs__length_77400372	59543294	59559272	-	15979
nbisL1-transcript-102395	1.12773	8.31362	18.7997	1.4519e-05	0.000127529	2641	3442	1843	2164	1794	1084	2613	1549	2399	3313	PGA_scaffold_9__74_contigs__length_58108748	55102890	55117671	+	14782
nbisL1-transcript-36072	1.12641	3.93733	4.36409	0.036704	0.10192	88	128	140	22	160	23	45	75	264	129	PGA_scaffold_2__135_contigs__length_79989185	72330195	72333515	+	3321
nbisL1-transcript-29000	1.12509	2.51688	8.5717	0.00341429	0.0144293	26	66	56	17	40	36	41	24	31	48	PGA_scaffold_2__135_contigs__length_79989185	24613480	24614014	-	535
nbisL1-transcript-96192	1.12258	5.01374	5.96807	0.0145672	0.048357	513	149	301	170	53	207	189	117	257	274	PGA_scaffold_9__74_contigs__length_58108748	17354820	17365004	+	10185
nbisL1-transcript-44824	1.12103	0.84376	5.38879	0.0202665	0.0635689	2	26	17	10	6	4	13	13	13	10	PGA_scaffold_3__118_contigs__length_77400372	33527778	33559935	-	32158
nbisL1-transcript-88173	1.12048	3.40898	12.7393	0.000358044	0.00206467	110	101	43	78	59	33	70	66	94	91	PGA_scaffold_8__94_contigs__length_81364398	58866100	58994313	-	128214
nbisL1-transcript-36211	1.11838	5.47996	2.20377	0.137673	0.279938	34	391	38	900	190	60	981	95	237	215	PGA_scaffold_2__135_contigs__length_79989185	73366960	73370665	+	3706
tsebra_g22085	1.1179	3.91001	5.90314	0.0151139	0.0498793	194	240	20	111	40	43	156	61	98	166	PGA_scaffold_6__158_contigs__length_65093427	3195909	3198559	-	2651
nbisL1-transcript-76205	1.11544	5.44845	13.9639	0.000186358	0.00116579	298	449	353	231	266	217	195	294	321	396	PGA_scaffold_7__48_contigs__length_33662255	32799861	32800570	+	710
nbisL1-transcript-14851	1.11483	8.57289	10.856	0.000984755	0.00497109	4695	2564	3232	2204	1282	1877	2729	1494	3327	3364	PGA_scaffold_1__188_contigs__length_130229059	74884815	74936851	-	52037
tsebra_g29087	1.11455	7.89031	13.9082	0.000191963	0.00119617	1812	3034	1457	1456	1242	669	1298	1307	1984	3165	PGA_scaffold_8__94_contigs__length_81364398	35908240	35925108	+	16869
tsebra_g28849	1.11341	2.89872	7.66469	0.0056312	0.0220498	86	59	20	65	40	32	85	29	26	78	PGA_scaffold_8__94_contigs__length_81364398	30862036	30870082	-	8047
nbisL1-transcript-12793	1.11278	4.47762	10.5823	0.00114174	0.0056404	183	306	145	66	149	67	183	83	187	268	PGA_scaffold_1__188_contigs__length_130229059	65594743	65697881	+	103139
nbisL1-transcript-73456	1.11173	3.97085	9.2532	0.00235085	0.010475	132	140	122	114	62	81	49	109	74	206	PGA_scaffold_7__48_contigs__length_33662255	19920738	19925039	+	4302
nbisL1-transcript-962	1.11124	6.74161	14.5886	0.000133722	0.00087237	793	1565	760	426	582	405	868	598	740	1029	PGA_scaffold_1__188_contigs__length_130229059	4934840	4946990	-	12151
nbisL1-transcript-66426	1.11066	6.34813	11.5908	0.000662797	0.00352747	1016	451	615	478	379	398	588	365	685	681	PGA_scaffold_6__158_contigs__length_65093427	45135650	45207411	-	71762
tsebra_g2504	1.11025	8.39973	15.956	6.48332e-05	0.000466625	2972	3721	1612	2316	2012	1061	2565	1638	2656	3980	PGA_scaffold_1__188_contigs__length_130229059	8998280	9092298	+	94019
nbisL1-transcript-92325	1.11003	3.36357	5.59426	0.0180194	0.0577732	222	65	51	27	27	60	73	39	70	93	PGA_scaffold_8__94_contigs__length_81364398	78225975	78236364	+	10390
tsebra_g27341	1.10936	7.10522	8.48427	0.00358229	0.0150265	1098	1857	400	1451	482	641	1541	576	730	1141	PGA_scaffold_8__94_contigs__length_81364398	4547802	4563597	+	15796
nbisL1-transcript-8353	1.10869	5.07571	8.34679	0.00386369	0.0160596	351	173	235	335	103	223	233	144	255	217	PGA_scaffold_1__188_contigs__length_130229059	41861581	41863548	+	1968
nbisL1-transcript-70188	1.10792	4.68414	14.3902	0.000148573	0.000954231	257	227	161	143	153	115	250	109	195	189	PGA_scaffold_7__48_contigs__length_33662255	3516814	3518960	+	2147
nbisL1-transcript-71533	1.10493	2.04172	6.13712	0.0132373	0.0447335	48	18	20	45	11	17	21	17	20	65	PGA_scaffold_7__48_contigs__length_33662255	11460226	11477107	-	16882
tsebra_g4675	1.10472	5.05166	14.3463	0.00015208	0.000973624	296	348	180	209	196	165	263	106	239	363	PGA_scaffold_1__188_contigs__length_130229059	54981970	54996123	+	14154
nbisL1-transcript-33333	1.10385	0.914243	5.52613	0.0187345	0.0596391	15	10	20	8	8	1	11	15	19	12	PGA_scaffold_2__135_contigs__length_79989185	55144444	55150532	-	6089
nbisL1-transcript-100445	1.1017	8.48511	10.6075	0.00112628	0.00557527	2474	5707	2165	1084	2480	2077	1987	2193	2170	3226	PGA_scaffold_9__74_contigs__length_58108748	45069208	45114073	+	44866
nbisL1-transcript-43306	1.10044	1.14816	3.92976	0.0474388	0.124428	23	14	19	5	13	1	39	3	11	21	PGA_scaffold_3__118_contigs__length_77400372	28142519	28148835	+	6317
nbisL1-transcript-564	1.09994	5.14406	9.0371	0.00264555	0.0116231	180	280	116	367	293	201	203	172	235	363	PGA_scaffold_1__188_contigs__length_130229059	1684007	1750529	+	66523
nbisL1-transcript-12792	1.0985	3.79217	11.4988	0.000696404	0.00367339	89	182	97	45	102	49	117	77	90	139	PGA_scaffold_1__188_contigs__length_130229059	65593610	65594895	+	1286
tsebra_g26062	1.09735	4.72017	9.36795	0.00220813	0.00991985	229	214	189	218	102	162	83	161	152	306	PGA_scaffold_7__48_contigs__length_33662255	19912247	19925264	-	13018
nbisL1-transcript-2990	1.09689	3.15369	11.2738	0.000786082	0.00408461	80	96	74	47	31	41	77	47	42	89	PGA_scaffold_1__188_contigs__length_130229059	11023782	11025763	-	1982
nbisL1-transcript-79155	1.09473	1.42405	5.05344	0.0245771	0.0742962	39	9	23	18	2	10	19	16	19	20	PGA_scaffold_8__94_contigs__length_81364398	10219890	10220263	+	374
nbisL1-transcript-88184	1.09248	1.20776	7.25148	0.00708427	0.0266862	18	33	6	9	16	10	20	8	12	23	PGA_scaffold_8__94_contigs__length_81364398	59120534	59130212	-	9679
tsebra_g5681	1.09184	8.27251	10.7437	0.00104634	0.00524221	3813	2139	2524	1737	1105	1622	2198	1302	2791	2434	PGA_scaffold_1__188_contigs__length_130229059	74903157	74934342	+	31186
tsebra_g15127	1.09054	2.44626	3.38467	0.0658054	0.160326	141	26	8	11	19	11	71	23	35	47	PGA_scaffold_3__118_contigs__length_77400372	40675579	40689525	+	13947
nbisL1-transcript-50550	1.08993	3.147	11.8783	0.000567925	0.003077	73	81	53	48	62	45	65	46	38	102	PGA_scaffold_3__118_contigs__length_77400372	69369054	69385339	-	16286
nbisL1-transcript-84560	1.08923	5.15342	13.605	0.000225588	0.00137602	267	506	224	142	217	154	322	194	224	307	PGA_scaffold_8__94_contigs__length_81364398	39837289	39840129	-	2841
nbisL1-transcript-8123	1.08633	3.40619	13.1525	0.000287138	0.00169818	106	75	66	70	60	39	75	56	83	109	PGA_scaffold_1__188_contigs__length_130229059	39835935	39858068	-	22134
tsebra_g30427	1.08408	2.64992	5.79904	0.0160349	0.0522447	63	62	49	11	42	7	31	54	49	77	PGA_scaffold_8__94_contigs__length_81364398	65455136	65456367	-	1232
nbisL1-transcript-48623	1.08377	2.01564	4.15272	0.0415677	0.112414	7	102	19	9	23	24	12	31	20	37	PGA_scaffold_3__118_contigs__length_77400372	58723074	58730021	-	6948
nbisL1-transcript-67725	1.08374	1.41847	5.83853	0.0156789	0.051433	33	18	4	26	11	6	25	10	24	23	PGA_scaffold_6__158_contigs__length_65093427	53338955	53347939	-	8985
tsebra_g3195	1.08139	4.46499	5.01939	0.025065	0.0754647	111	555	122	56	82	72	338	66	114	186	PGA_scaffold_1__188_contigs__length_130229059	23443279	23450550	+	7272
tsebra_g28153	1.08044	1.26074	5.28526	0.0215067	0.066721	37	13	9	13	10	6	18	3	24	30	PGA_scaffold_8__94_contigs__length_81364398	19331037	19342345	+	11309
nbisL1-transcript-14670	1.07984	1.17764	5.79895	0.0160357	0.0522447	13	17	20	3	21	13	19	10	10	17	PGA_scaffold_1__188_contigs__length_130229059	74167074	74167898	+	825
tsebra_g22524	1.07832	9.25664	2.09868	0.147426	0.294196	3434	3309	1125	12371	906	251	8364	457	5556	9830	PGA_scaffold_6__158_contigs__length_65093427	11323432	11325370	+	1939
tsebra_g15919	1.07639	7.29463	14.3206	0.000154172	0.000985293	1186	1925	723	982	1043	530	1468	736	1118	1722	PGA_scaffold_3__118_contigs__length_77400372	60068463	60069293	-	831
nbisL1-transcript-29140	1.07564	3.22755	12.7739	0.000351486	0.00203475	64	124	51	49	59	35	68	45	69	107	PGA_scaffold_2__135_contigs__length_79989185	25772313	25774321	-	2009
nbisL1-transcript-104063	1.07047	3.4407	6.50434	0.0107612	0.0377122	129	59	72	101	24	53	120	37	90	62	PGA_scaffold_10__19_contigs__length_45498505	2594785	2693024	-	98240
nbisL1-transcript-78103	1.06896	7.35088	13.2005	0.000279879	0.00166059	1602	1731	1033	1133	598	845	1364	1012	881	1332	PGA_scaffold_8__94_contigs__length_81364398	6149073	6157866	-	8794
tsebra_g17479	1.06865	5.43389	4.61746	0.031648	0.0906428	680	176	431	54	209	239	260	351	260	270	PGA_scaffold_5__106_contigs__length_63362655	16726355	17046791	-	320437
nbisL1-transcript-56718	1.068	1.91124	7.24611	0.0071055	0.0267449	32	43	17	11	31	6	38	18	35	31	PGA_scaffold_5__106_contigs__length_63362655	44460580	44507807	-	47228
tsebra_g23533	1.0677	7.44033	11.3208	0.000766454	0.0039947	974	2832	975	763	1136	603	1649	807	1270	1842	PGA_scaffold_6__158_contigs__length_65093427	36327702	36351706	-	24005
nbisL1-transcript-16705	1.06642	2.06758	9.06834	0.00260073	0.0114561	53	42	23	17	17	14	33	27	30	34	PGA_scaffold_1__188_contigs__length_130229059	87744900	87746474	+	1575
nbisL1-transcript-40215	1.06247	5.95056	9.27335	0.00232511	0.0103754	308	600	358	659	284	343	284	377	590	443	PGA_scaffold_3__118_contigs__length_77400372	7295811	7304912	+	9102
tsebra_g5161	1.0618	4.30346	9.99163	0.00157253	0.00742608	168	253	134	55	129	62	183	85	169	203	PGA_scaffold_1__188_contigs__length_130229059	65595124	65625929	-	30806
nbisL1-transcript-28976	1.06046	5.82865	14.9385	0.000111074	0.000741361	346	593	462	313	339	262	439	305	382	569	PGA_scaffold_2__135_contigs__length_79989185	24589953	24617042	+	27090
nbisL1-transcript-48990	1.06024	7.04283	11.1172	0.000855287	0.00440254	792	1565	1015	606	859	413	663	740	1364	1543	PGA_scaffold_3__118_contigs__length_77400372	60298531	60427229	-	128699
nbisL1-transcript-16461	1.05976	1.16624	6.73714	0.00944257	0.0339028	13	24	19	10	10	5	11	15	25	15	PGA_scaffold_1__188_contigs__length_130229059	86175262	86192288	+	17027
tsebra_g22957	1.0587	5.92554	8.87115	0.00289713	0.0125678	312	1149	441	207	287	190	451	359	498	659	PGA_scaffold_6__158_contigs__length_65093427	22775905	22779954	+	4050
nbisL1-transcript-65038	1.05788	6.43111	6.90377	0.00860143	0.0313856	372	1745	492	232	579	228	799	411	788	892	PGA_scaffold_6__158_contigs__length_65093427	36287578	36343540	+	55963
nbisL1-transcript-5441	1.05646	1.12197	5.21025	0.0224541	0.0690942	21	27	3	12	13	4	13	5	17	36	PGA_scaffold_1__188_contigs__length_130229059	24136841	24139788	-	2948
tsebra_g2714	1.05575	6.50441	12.6625	0.000373061	0.00213724	680	1281	581	478	433	288	805	395	707	1104	PGA_scaffold_1__188_contigs__length_130229059	13678406	13683097	+	4692
tsebra_g13693	1.05537	7.14485	5.38874	0.0202671	0.0635689	593	536	1152	1465	918	221	1695	609	1365	1336	PGA_scaffold_3__118_contigs__length_77400372	8633647	8635465	-	1819
nbisL1-transcript-10045	1.05518	1.03486	3.56366	0.0590574	0.147721	5	13	9	33	5	10	11	15	20	4	PGA_scaffold_1__188_contigs__length_130229059	49926330	49927268	-	939
nbisL1-transcript-88227	1.0539	3.84168	12.2599	0.000462795	0.00257588	120	155	69	89	90	65	137	62	76	159	PGA_scaffold_8__94_contigs__length_81364398	59222562	59224199	+	1638
nbisL1-transcript-104875	1.05255	3.36317	11.8503	0.000576524	0.00312127	90	113	46	63	63	61	85	43	67	87	PGA_scaffold_10__19_contigs__length_45498505	7819995	7822385	-	2391
tsebra_g14422	1.04831	6.66306	10.2168	0.00139164	0.00668687	585	1325	793	363	684	358	1077	455	661	1083	PGA_scaffold_3__118_contigs__length_77400372	25347161	25370180	+	23020
tsebra_g9222	1.04821	7.0539	11.0621	0.000881102	0.00451742	1061	1543	966	395	938	540	828	889	1157	1153	PGA_scaffold_1__188_contigs__length_130229059	122757492	122785410	+	27919
nbisL1-transcript-26513	1.04648	6.11397	9.45302	0.00210802	0.00954602	467	929	566	193	433	204	473	427	555	836	PGA_scaffold_2__135_contigs__length_79989185	10693989	10808422	+	114434
nbisL1-transcript-15418	1.04606	5.50206	14.5556	0.00013608	0.000885914	390	419	319	295	217	239	387	245	273	393	PGA_scaffold_1__188_contigs__length_130229059	77775998	77778351	+	2354
nbisL1-transcript-56999	1.0456	1.09457	5.63713	0.017584	0.0565752	30	18	12	7	6	13	11	16	12	11	PGA_scaffold_5__106_contigs__length_63362655	45389543	45469866	+	80324
nbisL1-transcript-6915	1.04394	2.2171	7.42048	0.00644855	0.0247429	36	48	38	24	19	15	25	11	51	64	PGA_scaffold_1__188_contigs__length_130229059	33146668	33171252	+	24585
nbisL1-transcript-71935	1.04358	0.901165	5.1661	0.0230319	0.07043	15	31	3	10	7	2	17	10	10	22	PGA_scaffold_7__48_contigs__length_33662255	13040089	13072225	-	32137
nbisL1-transcript-3537	1.04339	7.16711	13.7593	0.000207794	0.00127993	973	1943	891	868	721	480	1201	694	1123	1714	PGA_scaffold_1__188_contigs__length_130229059	13628127	13684576	-	56450
tsebra_g14324	1.04189	6.18107	12.0918	0.000506448	0.00278376	483	899	375	507	418	220	721	334	488	892	PGA_scaffold_3__118_contigs__length_77400372	22990308	22991015	+	708
nbisL1-transcript-58353	1.04139	4.87316	12.6806	0.000369475	0.00212102	234	352	120	203	175	125	263	128	192	332	PGA_scaffold_5__106_contigs__length_63362655	57939991	57942763	+	2773
nbisL1-transcript-97709	1.04079	3.53971	7.23718	0.00714092	0.0268527	85	69	109	100	37	69	52	64	121	75	PGA_scaffold_9__74_contigs__length_58108748	26102880	26104793	-	1914
nbisL1-transcript-68184	1.04047	7.30208	9.92225	0.00163293	0.00766841	994	1582	1436	604	1042	732	684	968	1562	1496	PGA_scaffold_6__158_contigs__length_65093427	54516214	54524954	-	8741
nbisL1-transcript-109409	1.04038	5.36079	15.4164	8.62373e-05	0.000595873	303	419	271	211	279	168	328	221	327	394	PGA_scaffold_10__19_contigs__length_45498505	38740966	38743362	-	2397
tsebra_g26897	1.03982	6.94754	6.93743	0.00844104	0.0309392	1291	833	1356	238	670	585	813	773	798	1300	PGA_scaffold_7__48_contigs__length_33662255	32372893	32412671	-	39779
tsebra_g27161	1.03796	4.45632	7.69846	0.00552679	0.021699	221	162	114	62	214	128	100	136	175	193	PGA_scaffold_8__94_contigs__length_81364398	1159244	1161886	+	2643
tsebra_g31036	1.03776	9.13209	13.9463	0.000188111	0.00117484	4294	6607	3481	3770	2636	3513	4029	2917	3984	4248	PGA_scaffold_8__94_contigs__length_81364398	79150291	79157851	+	7561
nbisL1-transcript-26324	1.03472	1.16325	4.88216	0.0271357	0.0805045	28	15	8	10	14	4	30	5	9	29	PGA_scaffold_2__135_contigs__length_79989185	9398796	9400819	+	2024
nbisL1-transcript-80478	1.03455	2.57486	4.27302	0.0387221	0.106339	79	27	75	14	12	34	25	51	32	48	PGA_scaffold_8__94_contigs__length_81364398	16263263	16264496	-	1234
nbisL1-transcript-107959	1.03404	5.62657	10.2725	0.00135031	0.00651396	322	780	208	285	292	150	488	338	380	369	PGA_scaffold_10__19_contigs__length_45498505	28036160	28073284	+	37125
tsebra_g27451	1.03389	7.21701	12.5279	0.000400919	0.00227429	1404	1549	1001	1010	532	798	1206	944	878	1185	PGA_scaffold_8__94_contigs__length_81364398	6150265	6157467	+	7203
nbisL1-transcript-68241	1.03323	6.47978	14.9616	0.00010972	0.000733215	577	1146	489	510	579	357	706	491	712	885	PGA_scaffold_6__158_contigs__length_65093427	54599273	54605026	-	5754
nbisL1-transcript-56820	1.03162	6.19039	10.4338	0.00123729	0.00603906	511	714	323	747	335	264	470	373	588	965	PGA_scaffold_5__106_contigs__length_63362655	44875585	44893827	+	18243
tsebra_g29135	1.03155	1.11387	3.97317	0.0462305	0.121972	36	18	0	13	8	5	13	13	15	25	PGA_scaffold_8__94_contigs__length_81364398	36821006	36822178	+	1173
nbisL1-transcript-77409	1.03142	2.21649	3.27093	0.0705175	0.168976	17	115	32	8	13	7	48	6	45	67	PGA_scaffold_8__94_contigs__length_81364398	2119107	2127625	+	8519
nbisL1-transcript-100014	1.03106	5.55218	8.9328	0.00280094	0.0122011	222	650	222	224	407	149	321	240	349	673	PGA_scaffold_9__74_contigs__length_58108748	42401042	42404934	+	3893
nbisL1-transcript-69337	1.02913	8.52683	8.7179	0.00315101	0.0135011	2400	3392	1605	4080	1688	1044	2991	1647	4081	3757	PGA_scaffold_7__48_contigs__length_33662255	179109	181319	+	2211
tsebra_g16187	1.02603	6.53474	11.8088	0.0005895	0.00318368	562	1115	521	485	695	337	825	437	591	1203	PGA_scaffold_3__118_contigs__length_77400372	66744888	66754922	+	10035
nbisL1-transcript-44913	1.02588	8.58058	14.0735	0.000175802	0.00110709	3031	4526	2490	1648	2432	1493	3322	1900	2870	4180	PGA_scaffold_3__118_contigs__length_77400372	34307276	34381126	-	73851
tsebra_g1331	1.02526	2.16489	7.96176	0.00477759	0.0192321	50	48	24	12	27	19	40	17	40	36	PGA_scaffold_10__19_contigs__length_45498505	29637640	29648734	-	11095
nbisL1-transcript-97355	1.02494	2.53837	8.57427	0.00340946	0.0144157	42	77	36	27	30	17	43	22	39	91	PGA_scaffold_9__74_contigs__length_58108748	24814869	24830195	+	15327
nbisL1-transcript-24280	1.02475	5.50682	6.72405	0.00951213	0.0341023	569	193	260	442	131	223	388	172	404	411	PGA_scaffold_1__188_contigs__length_130229059	129740406	129748916	+	8511
nbisL1-transcript-102338	1.02423	7.15026	13.221	0.000276829	0.00164516	1086	1417	1154	592	874	710	1042	763	932	1529	PGA_scaffold_9__74_contigs__length_58108748	54986314	55002414	+	16101
nbisL1-transcript-54189	1.02367	2.42772	7.62853	0.0057452	0.0224163	64	30	43	26	23	15	39	37	32	65	PGA_scaffold_5__106_contigs__length_63362655	15515879	15565017	-	49139
tsebra_g23356	1.02287	1.63981	5.68581	0.0171026	0.0552614	37	15	10	23	19	20	10	13	31	26	PGA_scaffold_6__158_contigs__length_65093427	32081401	32082149	+	749
nbisL1-transcript-92622	1.02278	9.73387	2.6758	0.101884	0.223807	8843	5180	7573	7380	1267	9866	1291	5246	6426	1209	PGA_scaffold_8__94_contigs__length_81364398	79469414	79469694	+	281
nbisL1-transcript-3889	1.02271	4.87457	7.83486	0.00512482	0.0204165	266	268	140	283	103	228	134	147	162	298	PGA_scaffold_1__188_contigs__length_130229059	15800677	15889413	-	88737
nbisL1-transcript-75336	1.02238	1.64594	7.77395	0.00530049	0.0209773	15	34	24	18	16	12	16	25	20	29	PGA_scaffold_7__48_contigs__length_33662255	29518155	29529888	-	11734
tsebra_g26194	1.01987	2.2756	9.24822	0.00235725	0.0104995	41	48	38	22	22	14	37	23	47	48	PGA_scaffold_7__48_contigs__length_33662255	22236031	22241627	-	5597
nbisL1-transcript-29959	1.01953	8.30258	2.73279	0.0983077	0.217747	777	9791	488	1825	924	412	4726	919	1867	4457	PGA_scaffold_2__135_contigs__length_79989185	31208365	31255983	+	47619
nbisL1-transcript-54279	1.01853	5.36534	4.30535	0.0379928	0.104804	614	164	411	53	211	276	285	277	245	254	PGA_scaffold_5__106_contigs__length_63362655	16725819	16845622	+	119804
nbisL1-transcript-78767	1.018	1.89233	7.68845	0.00555754	0.0217886	34	39	21	21	16	8	42	14	34	31	PGA_scaffold_8__94_contigs__length_81364398	9050841	9052374	-	1534
nbisL1-transcript-31852	1.01764	1.03751	5.82928	0.0157616	0.0516117	22	14	6	10	15	11	19	10	13	10	PGA_scaffold_2__135_contigs__length_79989185	43904333	44087553	-	183221
nbisL1-transcript-76065	1.01655	6.99142	6.32992	0.0118718	0.0409186	1321	903	1399	212	684	625	861	760	868	1335	PGA_scaffold_7__48_contigs__length_33662255	32366754	32413426	+	46673
nbisL1-transcript-46164	1.01534	0.572349	4.98686	0.0255405	0.0766272	15	17	7	6	4	2	15	4	9	18	PGA_scaffold_3__118_contigs__length_77400372	45424107	45424820	+	714
nbisL1-transcript-30277	1.0147	3.21726	6.80699	0.00908019	0.0327731	141	84	28	33	56	33	89	37	64	113	PGA_scaffold_2__135_contigs__length_79989185	32553571	32587197	-	33627
tsebra_g138	1.01464	2.9812	6.47759	0.0109243	0.0381257	100	37	53	62	22	49	65	39	61	45	PGA_scaffold_10__19_contigs__length_45498505	2595025	2688200	+	93176
tsebra_g29495	1.01442	6.757	11.9899	0.000534889	0.00291455	1044	850	702	752	514	688	775	530	841	812	PGA_scaffold_8__94_contigs__length_81364398	46037290	46042057	-	4768
tsebra_g23289	1.01401	1.3151	1.84538	0.174322	0.331222	2	6	14	39	14	24	27	6	0	19	PGA_scaffold_6__158_contigs__length_65093427	30698921	30700621	+	1701
nbisL1-transcript-48126	1.0134	1.9529	6.87822	0.00872526	0.0317531	25	52	8	32	21	24	21	22	23	36	PGA_scaffold_3__118_contigs__length_77400372	55619578	55621978	+	2401
nbisL1-transcript-42441	1.01301	2.53323	9.45135	0.00210994	0.00954909	64	62	20	29	34	27	44	32	40	54	PGA_scaffold_3__118_contigs__length_77400372	22899581	22921606	-	22026
tsebra_g2718	1.01291	5.57498	9.62087	0.00192379	0.00883221	248	710	315	217	291	130	464	301	416	398	PGA_scaffold_1__188_contigs__length_130229059	13758744	13769150	+	10407
nbisL1-transcript-68623	1.01266	3.70511	10.9977	0.000912237	0.00465099	126	116	81	97	48	44	101	74	121	122	PGA_scaffold_6__158_contigs__length_65093427	57337525	57461185	-	123661
nbisL1-transcript-56732	1.01219	5.97674	14.645	0.00012978	0.000850442	497	611	402	351	399	225	535	333	493	696	PGA_scaffold_5__106_contigs__length_63362655	44514798	44516230	-	1433
tsebra_g27822	1.01114	8.57266	15.3873	8.75762e-05	0.000604174	2935	3940	2489	2025	2378	1443	3382	2103	2836	3934	PGA_scaffold_8__94_contigs__length_81364398	12644346	12645737	-	1392
tsebra_g24649	1.01093	9.31002	13.6185	0.00022397	0.00136729	5443	6257	3082	5050	3191	2458	4919	3614	6012	5556	PGA_scaffold_6__158_contigs__length_65093427	60524935	60532198	+	7264
nbisL1-transcript-28455	1.01081	2.55593	8.39365	0.00376534	0.0156924	43	79	25	32	35	16	62	39	28	61	PGA_scaffold_2__135_contigs__length_79989185	22186000	22202290	+	16291
nbisL1-transcript-104684	1.01051	8.47392	11.2586	0.000792538	0.00411329	2182	5286	1899	1821	2196	1346	3482	1469	2788	3931	PGA_scaffold_10__19_contigs__length_45498505	5998304	6019508	+	21205
nbisL1-transcript-100007	1.009	5.56079	12.2596	0.000462882	0.00257588	393	448	327	286	242	314	334	241	349	340	PGA_scaffold_9__74_contigs__length_58108748	42377560	42393153	+	15594
tsebra_g25045	1.00775	5.52864	9.66085	0.00188236	0.00866194	475	362	246	425	148	244	284	289	354	416	PGA_scaffold_7__48_contigs__length_33662255	2835723	2845533	-	9811
nbisL1-transcript-6197	1.0068	3.9055	7.70232	0.00551499	0.0216721	142	86	106	125	59	101	65	100	117	107	PGA_scaffold_1__188_contigs__length_130229059	28174261	28185552	-	11292
nbisL1-transcript-65062	1.0068	7.11415	14.3523	0.000151594	0.000970797	1008	1764	794	718	841	579	1221	765	925	1472	PGA_scaffold_6__158_contigs__length_65093427	36350501	36352389	+	1889
tsebra_g16290	1.006	4.99592	10.3083	0.00132432	0.00639839	188	485	144	206	176	175	282	182	162	299	PGA_scaffold_3__118_contigs__length_77400372	69325264	69325632	-	369
tsebra_g32261	1.00424	5.78831	6.49691	0.0108062	0.0378234	1010	312	263	280	169	256	430	322	390	549	PGA_scaffold_9__74_contigs__length_58108748	24691797	24693767	+	1971
nbisL1-transcript-68723	1.00401	7.19029	12.4919	0.000408711	0.0023161	1444	1231	1117	700	750	820	1121	781	1128	1171	PGA_scaffold_6__158_contigs__length_65093427	58330336	58333667	+	3332
nbisL1-transcript-90046	1.00392	2.38991	9.22342	0.00238939	0.0106113	31	61	43	22	28	24	31	29	40	56	PGA_scaffold_8__94_contigs__length_81364398	69921293	69942005	-	20713
tsebra_g6360	1.0033	6.68175	13.9272	0.000190029	0.00118501	692	1264	603	562	641	525	875	599	626	950	PGA_scaffold_1__188_contigs__length_130229059	88622929	88624222	-	1294
nbisL1-transcript-22972	1.00265	4.90887	2.96216	0.0852342	0.195161	405	81	402	95	54	124	122	95	562	162	PGA_scaffold_1__188_contigs__length_130229059	124887303	124904109	+	16807
nbisL1-transcript-39961	1.00189	5.0689	4.9754	0.0257103	0.0769928	224	180	138	515	86	211	214	251	177	257	PGA_scaffold_3__118_contigs__length_77400372	6309375	6310912	+	1538
nbisL1-transcript-19586	1.00132	3.5099	11.3636	0.000748962	0.00391489	92	105	92	56	58	60	77	74	75	102	PGA_scaffold_1__188_contigs__length_130229059	106700495	106702392	+	1898
tsebra_g30531	1.00121	2.18136	6.90941	0.0085743	0.0313162	57	37	19	28	19	16	38	12	51	43	PGA_scaffold_8__94_contigs__length_81364398	67916636	67939628	-	22993
nbisL1-transcript-68415	1.00116	1.52526	7.27708	0.00698401	0.0263644	31	29	12	14	14	10	16	13	22	38	PGA_scaffold_6__158_contigs__length_65093427	56071844	56096077	-	24234
nbisL1-transcript-79629	0.999938	8.49728	15.1515	9.92188e-05	0.000673284	2876	3640	2276	1944	2280	1435	3295	1927	2710	3668	PGA_scaffold_8__94_contigs__length_81364398	12643883	12646515	+	2633
tsebra_g32435	0.999728	6.97613	11.5436	0.000679834	0.00360007	836	1972	633	549	790	526	960	780	917	1308	PGA_scaffold_9__74_contigs__length_58108748	27736415	27772520	+	36106
nbisL1-transcript-5040	0.999356	4.42178	5.33255	0.0209307	0.0652867	264	296	28	147	89	73	267	114	132	180	PGA_scaffold_1__188_contigs__length_130229059	21957088	21958844	+	1757
nbisL1-transcript-25758	0.998469	1.38336	6.55715	0.0104464	0.03681	17	26	12	18	15	6	29	7	22	26	PGA_scaffold_2__135_contigs__length_79989185	6736309	6747474	+	11166
nbisL1-transcript-49989	0.998395	6.5696	10.762	0.00103606	0.00519424	528	1262	555	455	682	357	844	444	645	1224	PGA_scaffold_3__118_contigs__length_77400372	66744812	66754943	-	10132
nbisL1-transcript-47396	0.998216	3.42039	2.05068	0.152138	0.301095	38	158	44	67	82	30	194	59	81	0	PGA_scaffold_3__118_contigs__length_77400372	53267546	53268406	+	861
tsebra_g29797	0.997999	7.24107	14.1892	0.000165314	0.00104856	1257	1578	865	955	834	557	1154	1044	965	1733	PGA_scaffold_8__94_contigs__length_81364398	51343205	51345194	-	1990
tsebra_g27628	0.995051	5.27795	9.3246	0.00226098	0.01012	269	385	393	126	210	152	269	259	324	373	PGA_scaffold_8__94_contigs__length_81364398	9251083	9269055	+	17973
nbisL1-transcript-50711	0.994838	4.34818	11.2628	0.000790777	0.00410512	182	156	122	101	151	68	157	136	151	220	PGA_scaffold_3__118_contigs__length_77400372	70843411	70867160	+	23750
nbisL1-transcript-24292	0.992888	8.16945	6.70328	0.00962357	0.0344288	3723	1250	1973	2290	856	1292	2255	1069	2656	3280	PGA_scaffold_1__188_contigs__length_130229059	129745726	129746072	-	347
tsebra_g15591	0.992085	9.01736	8.83906	0.00294851	0.0127679	3971	4954	2099	5800	1801	2218	3596	2935	4664	5174	PGA_scaffold_3__118_contigs__length_77400372	53493878	53508659	+	14782
tsebra_g32610	0.991585	2.33748	4.44934	0.0349147	0.0978672	54	24	22	59	12	24	17	29	69	30	PGA_scaffold_9__74_contigs__length_58108748	32550671	32551787	-	1117
nbisL1-transcript-101207	0.991501	5.95253	6.5592	0.0104343	0.0367839	388	565	279	811	153	277	625	304	436	570	PGA_scaffold_9__74_contigs__length_58108748	49840773	49841175	-	403
nbisL1-transcript-88401	0.990628	10.1655	5.56936	0.0182775	0.0584214	4317	27913	4402	5326	5091	4266	5962	8331	11871	10430	PGA_scaffold_8__94_contigs__length_81364398	59810552	60248266	-	437715
tsebra_g26921	0.990601	5.42684	10.9134	0.000954697	0.00483826	241	477	335	228	257	204	214	310	354	419	PGA_scaffold_7__48_contigs__length_33662255	32799899	32800496	-	598
tsebra_g31607	0.989673	4.03119	11.0423	0.000890556	0.00455551	151	119	104	113	84	101	113	93	112	136	PGA_scaffold_9__74_contigs__length_58108748	10471245	10493458	+	22214
nbisL1-transcript-37582	0.987493	6.31741	6.35805	0.011685	0.0403508	330	1053	438	350	706	287	299	378	1032	965	PGA_scaffold_2__135_contigs__length_79989185	77766208	77781590	-	15383
nbisL1-transcript-72818	0.987082	4.26279	3.90127	0.0482495	0.125937	97	118	22	318	91	73	178	129	123	178	PGA_scaffold_7__48_contigs__length_33662255	16324468	16325840	-	1373
nbisL1-transcript-11056	0.986685	1.31317	1.15173	0.283187	0.463031	0	0	50	1	20	12	29	4	26	13	PGA_scaffold_1__188_contigs__length_130229059	56300872	56303695	-	2824
tsebra_g20333	0.986502	6.02344	14.4387	0.000144795	0.000934337	511	637	420	354	403	261	580	344	509	661	PGA_scaffold_5__106_contigs__length_63362655	44511718	44516014	+	4297
nbisL1-transcript-11631	0.984936	2.3039	8.10367	0.00441757	0.018014	41	60	28	26	22	13	59	23	33	48	PGA_scaffold_1__188_contigs__length_130229059	59905146	59906845	+	1700
nbisL1-transcript-104213	0.983011	1.67524	6.02341	0.0141174	0.0471273	19	35	27	10	18	18	9	16	32	31	PGA_scaffold_10__19_contigs__length_45498505	3269289	3344812	+	75524
tsebra_g14533	0.982876	1.40552	3.70101	0.0543795	0.138417	14	15	21	11	23	4	44	3	24	19	PGA_scaffold_3__118_contigs__length_77400372	28133763	28151169	-	17407
nbisL1-transcript-78049	0.981605	2.60826	7.72089	0.00545854	0.0214926	54	80	27	44	18	29	55	27	59	39	PGA_scaffold_8__94_contigs__length_81364398	6011935	6014328	+	2394
tsebra_g17105	0.979148	6.1327	7.66616	0.0056266	0.0220397	629	609	415	627	228	254	459	251	930	717	PGA_scaffold_5__106_contigs__length_63362655	7431730	7510847	+	79118
nbisL1-transcript-34720	0.978585	5.13753	7.44873	0.00634812	0.0244473	348	176	311	240	134	187	323	113	301	342	PGA_scaffold_2__135_contigs__length_79989185	62872692	62875214	+	2523
nbisL1-transcript-42455	0.978556	6.09554	11.7502	0.000608373	0.00327594	498	745	334	506	383	250	657	309	497	837	PGA_scaffold_3__118_contigs__length_77400372	22990190	22991118	-	929
nbisL1-transcript-11651	0.978143	3.86988	4.74305	0.0294169	0.0856264	43	213	101	61	110	79	34	55	137	233	PGA_scaffold_1__188_contigs__length_130229059	59927244	59929119	-	1876
tsebra_g14773	0.977758	7.40738	8.63365	0.00330009	0.0140303	780	2132	1301	904	1013	934	737	1005	1819	1417	PGA_scaffold_3__118_contigs__length_77400372	32179891	32181486	-	1596
nbisL1-transcript-95016	0.977076	6.17354	6.91562	0.00854459	0.0312301	1058	636	198	369	402	234	838	406	495	669	PGA_scaffold_9__74_contigs__length_58108748	10696226	10699514	+	3289
tsebra_g24884	0.976893	9.05263	6.76011	0.00932183	0.0335241	3871	4080	3819	5460	1379	3355	3915	2276	5442	3248	PGA_scaffold_7__48_contigs__length_33662255	464906	471808	-	6903
tsebra_g10785	0.976203	3.13706	4.07727	0.0434639	0.116308	134	119	9	51	25	30	83	40	42	132	PGA_scaffold_2__135_contigs__length_79989185	25857317	25860146	-	2830
tsebra_g33728	0.976125	2.45884	5.29187	0.0214252	0.0665453	35	41	49	41	20	35	48	6	50	53	PGA_scaffold_9__74_contigs__length_58108748	57334549	57346312	+	11764
nbisL1-transcript-40486	0.975093	8.8149	6.33385	0.0118455	0.0408537	3578	3718	4113	962	3385	1151	2978	2720	4608	5545	PGA_scaffold_3__118_contigs__length_77400372	8561832	8718865	+	157034
tsebra_g24135	0.974956	6.09396	10.5136	0.00118499	0.00581349	612	567	640	303	299	340	533	423	483	630	PGA_scaffold_6__158_contigs__length_65093427	51354221	51476332	+	122112
nbisL1-transcript-89697	0.974471	2.8637	6.8217	0.00900567	0.0325464	61	53	51	68	18	40	57	22	64	74	PGA_scaffold_8__94_contigs__length_81364398	67218037	67220001	-	1965
nbisL1-transcript-22697	0.973683	7.42258	7.58529	0.00588466	0.0228832	2304	1254	847	1259	549	645	1273	860	2055	1405	PGA_scaffold_1__188_contigs__length_130229059	123772662	123786209	+	13548
nbisL1-transcript-56243	0.973627	2.00135	7.41416	0.00647126	0.0248214	32	37	14	31	23	27	22	16	31	38	PGA_scaffold_5__106_contigs__length_63362655	38563955	38564398	+	444
nbisL1-transcript-69031	0.973574	7.43135	8.74863	0.00309835	0.0132936	1226	1543	1313	836	1145	1163	678	1164	1452	1353	PGA_scaffold_6__158_contigs__length_65093427	60741343	60757962	+	16620
tsebra_g5224	0.973404	6.84833	8.56724	0.00342265	0.0144618	1425	945	843	664	311	619	754	612	1004	1091	PGA_scaffold_1__188_contigs__length_130229059	66670135	66673593	-	3459
tsebra_g10639	0.972936	3.85881	2.8388	0.0920132	0.207169	118	141	176	74	11	145	107	68	98	24	PGA_scaffold_2__135_contigs__length_79989185	22405240	22405620	+	381
nbisL1-transcript-56685	0.972399	5.33086	6.16072	0.0130618	0.0442494	178	778	212	168	222	90	258	210	428	561	PGA_scaffold_5__106_contigs__length_63362655	44328078	44354384	-	26307
nbisL1-transcript-110063	0.971007	1.26248	4.73642	0.0295304	0.0858543	23	24	5	19	10	12	8	22	8	27	PGA_scaffold_10__19_contigs__length_45498505	43989872	44000603	+	10732
tsebra_g1889	0.970675	2.4485	5.44573	0.0196162	0.0619075	87	38	16	35	18	17	54	43	33	41	PGA_scaffold_10__19_contigs__length_45498505	43781941	43795786	-	13846
nbisL1-transcript-99241	0.97054	9.9615	11.7206	0.000618128	0.00332032	8279	9182	5201	8149	4764	3651	6668	5325	9440	12063	PGA_scaffold_9__74_contigs__length_58108748	36319152	37043365	+	724214
nbisL1-transcript-93623	0.97048	6.95493	7.49724	0.00617935	0.0238769	832	1972	831	400	671	613	1559	563	634	1074	PGA_scaffold_9__74_contigs__length_58108748	2098512	2120206	-	21695
nbisL1-transcript-106577	0.970286	6.59809	12.0225	0.000525624	0.00287262	975	864	428	736	476	418	737	542	763	1068	PGA_scaffold_10__19_contigs__length_45498505	20779305	20807549	+	28245
nbisL1-transcript-107759	0.968654	4.90166	12.9562	0.000318862	0.00186817	282	312	172	140	175	132	235	166	235	311	PGA_scaffold_10__19_contigs__length_45498505	27174090	27203815	+	29726
nbisL1-transcript-24279	0.968569	5.6393	5.89663	0.0151699	0.0500248	702	213	326	377	130	249	362	190	460	561	PGA_scaffold_1__188_contigs__length_130229059	129740391	129741037	-	647
tsebra_g33365	0.967868	1.37987	1.15755	0.281974	0.461736	17	0	23	13	25	19	0	39	13	1	PGA_scaffold_9__74_contigs__length_58108748	50873969	50874349	+	381
tsebra_g29614	0.967714	4.94971	5.22423	0.0222743	0.0686776	267	160	209	254	159	79	537	88	210	253	PGA_scaffold_8__94_contigs__length_81364398	48036352	48037042	-	691
nbisL1-transcript-98935	0.96697	6.78177	8.18409	0.00422594	0.0173583	750	1287	807	267	853	438	938	713	918	942	PGA_scaffold_9__74_contigs__length_58108748	34770117	35226900	+	456784
nbisL1-transcript-80606	0.966425	1.91912	7.27411	0.00699554	0.0263989	18	43	30	21	18	12	39	16	26	41	PGA_scaffold_8__94_contigs__length_81364398	16836216	16848876	+	12661
nbisL1-transcript-63397	0.966206	4.00132	10.7815	0.00102518	0.00514678	110	158	98	100	98	48	115	90	167	170	PGA_scaffold_6__158_contigs__length_65093427	25750818	25775813	+	24996
nbisL1-transcript-86025	0.964233	7.13762	7.70384	0.00551036	0.0216578	682	1883	679	1301	602	417	862	748	1539	1775	PGA_scaffold_8__94_contigs__length_81364398	47986327	48020576	+	34250
tsebra_g30912	0.962337	3.87635	7.94192	0.00483026	0.0194012	156	121	63	103	77	47	83	89	94	243	PGA_scaffold_8__94_contigs__length_81364398	76989579	76999015	-	9437
nbisL1-transcript-95422	0.960823	3.04228	8.59135	0.00337764	0.0143129	46	73	44	59	59	45	65	60	56	51	PGA_scaffold_9__74_contigs__length_58108748	13357367	13369825	-	12459
tsebra_g12930	0.960541	5.40401	9.21269	0.00240343	0.0106599	170	514	229	302	290	159	397	293	292	384	PGA_scaffold_2__135_contigs__length_79989185	76538046	76538651	+	606
nbisL1-transcript-66639	0.957298	7.40781	8.24377	0.0040892	0.0168851	1106	1897	1422	705	960	496	827	1190	1858	1965	PGA_scaffold_6__158_contigs__length_65093427	46545231	46570505	-	25275
nbisL1-transcript-38513	0.956871	7.37771	12.2951	0.000454137	0.00253364	1189	1368	952	1150	1117	841	1593	934	1143	1411	PGA_scaffold_3__118_contigs__length_77400372	867584	871332	+	3749
tsebra_g286	0.955498	8.99214	10.3647	0.00128447	0.00623742	3115	6984	2529	2534	3536	2014	5095	2334	3865	5718	PGA_scaffold_10__19_contigs__length_45498505	5989281	6002949	-	13669
nbisL1-transcript-99484	0.955219	5.55174	11.3792	0.000742728	0.00388786	379	402	390	244	233	264	363	264	374	381	PGA_scaffold_9__74_contigs__length_58108748	38449735	38478271	-	28537
nbisL1-transcript-23720	0.95443	0.906149	4.58288	0.0322929	0.0920211	13	22	6	13	8	4	15	3	13	31	PGA_scaffold_1__188_contigs__length_130229059	128080443	128081706	-	1264
nbisL1-transcript-66225	0.954282	5.11143	9.67744	0.00186544	0.00860029	259	507	185	116	222	170	250	213	249	357	PGA_scaffold_6__158_contigs__length_65093427	44582586	44620692	-	38107
nbisL1-transcript-66427	0.953651	4.43653	6.80974	0.0090662	0.0327388	277	93	174	106	95	130	171	101	175	183	PGA_scaffold_6__158_contigs__length_65093427	45137938	45150788	+	12851
nbisL1-transcript-24294	0.951933	8.2906	6.82569	0.00898556	0.0325064	3769	1423	2040	2555	1050	1568	2383	1221	2920	3458	PGA_scaffold_1__188_contigs__length_130229059	129747544	129747812	-	269
tsebra_g29915	0.951735	3.64582	5.94796	0.0147344	0.0488232	121	128	67	74	59	32	58	43	111	257	PGA_scaffold_8__94_contigs__length_81364398	54160117	54164901	+	4785
tsebra_g32770	0.951661	1.4962	5.54336	0.0185509	0.0591835	13	48	13	13	13	16	25	7	19	29	PGA_scaffold_9__74_contigs__length_58108748	36022774	36041635	+	18862
nbisL1-transcript-25731	0.951347	2.18109	6.34942	0.011742	0.0405221	49	54	17	12	30	11	34	27	40	52	PGA_scaffold_2__135_contigs__length_79989185	6624135	6635792	-	11658
nbisL1-transcript-13583	0.949877	7.10637	7.90225	0.00493734	0.0197809	725	2215	631	598	984	720	1512	692	782	1243	PGA_scaffold_1__188_contigs__length_130229059	69280714	69389100	-	108387
nbisL1-transcript-9469	0.947447	5.79804	10.6392	0.00110713	0.00549536	541	420	346	420	228	274	434	338	491	440	PGA_scaffold_1__188_contigs__length_130229059	46780339	46849912	-	69574
nbisL1-transcript-71650	0.946708	2.2403	6.3357	0.0118331	0.0408303	22	34	33	45	22	12	30	35	49	41	PGA_scaffold_7__48_contigs__length_33662255	11843828	11861602	+	17775
nbisL1-transcript-89472	0.946201	7.86397	5.41538	0.0199602	0.0628093	820	2153	984	3145	931	735	2486	1125	1974	2506	PGA_scaffold_8__94_contigs__length_81364398	66157267	66159843	+	2577
nbisL1-transcript-88795	0.945516	4.38962	8.81494	0.00298774	0.0129022	162	136	124	203	90	112	173	113	174	169	PGA_scaffold_8__94_contigs__length_81364398	60784516	60915978	+	131463
nbisL1-transcript-47523	0.944619	1.20184	3.87222	0.0490915	0.127634	38	26	5	9	3	13	19	7	15	22	PGA_scaffold_3__118_contigs__length_77400372	53681989	53688416	-	6428
nbisL1-transcript-95030	0.943724	8.89545	8.34179	0.00387435	0.0160947	2398	6362	3531	2203	2802	1346	3188	2625	4712	6508	PGA_scaffold_9__74_contigs__length_58108748	10720407	10778056	+	57650
tsebra_g12874	0.94234	6.51826	12.6057	0.00038458	0.00219236	693	914	706	449	493	411	776	521	657	1003	PGA_scaffold_2__135_contigs__length_79989185	76139011	76141414	-	2404
nbisL1-transcript-28253	0.941851	4.41727	11.0379	0.000892679	0.00456505	192	181	139	107	129	90	135	157	162	227	PGA_scaffold_2__135_contigs__length_79989185	21162773	21164272	-	1500
nbisL1-transcript-75638	0.941275	2.31393	4.14123	0.0418507	0.113038	22	30	23	69	18	38	32	18	52	24	PGA_scaffold_7__48_contigs__length_33662255	30572219	30575406	+	3188
nbisL1-transcript-94964	0.940629	4.6072	9.32999	0.00225433	0.0100923	236	205	145	171	103	151	131	178	168	212	PGA_scaffold_9__74_contigs__length_58108748	10470582	10493558	-	22977
tsebra_g17006	0.940514	7.66905	12.7172	0.000362301	0.00208649	1240	2356	1147	1207	1327	856	1624	1163	1568	2346	PGA_scaffold_5__106_contigs__length_63362655	4631246	4631857	-	612
nbisL1-transcript-66603	0.940367	2.86656	7.48109	0.00623502	0.0240793	46	80	52	34	43	25	31	39	75	101	PGA_scaffold_6__158_contigs__length_65093427	46429679	46430394	-	716
nbisL1-transcript-39318	0.940216	2.28189	8.06867	0.00450372	0.0182804	36	33	31	35	27	26	29	23	38	55	PGA_scaffold_3__118_contigs__length_77400372	4594873	4637821	-	42949
tsebra_g14162	0.939806	6.3753	12.3155	0.000449218	0.0025113	650	736	573	432	517	473	678	479	558	763	PGA_scaffold_3__118_contigs__length_77400372	18885126	18894478	+	9353
nbisL1-transcript-69743	0.939738	5.00709	9.00887	0.00268672	0.0117643	292	321	241	144	153	129	391	139	263	261	PGA_scaffold_7__48_contigs__length_33662255	1107458	1116102	+	8645
nbisL1-transcript-24048	0.93925	4.61088	9.88903	0.00166267	0.00779374	237	175	119	184	133	134	214	145	145	230	PGA_scaffold_1__188_contigs__length_130229059	128784053	128812074	-	28022
nbisL1-transcript-55702	0.939144	5.07713	8.64797	0.00327425	0.0139367	199	423	196	152	242	190	145	203	287	388	PGA_scaffold_5__106_contigs__length_63362655	32898759	32910188	-	11430
nbisL1-transcript-23448	0.938185	7.41619	9.98169	0.00158105	0.00746147	1555	1146	1011	1430	770	803	1151	1286	1246	1628	PGA_scaffold_1__188_contigs__length_130229059	127306528	127310901	-	4374
nbisL1-transcript-95397	0.936996	2.75973	6.97356	0.00827226	0.0304272	63	36	39	52	36	42	47	51	44	42	PGA_scaffold_9__74_contigs__length_58108748	13203122	13289799	+	86678
tsebra_g4407	0.935471	1.17622	2.7815	0.0953591	0.21289	50	9	2	7	8	10	26	10	14	14	PGA_scaffold_1__188_contigs__length_130229059	50243492	50245245	-	1754
tsebra_g10047	0.93483	6.84026	6.70528	0.00961281	0.0344015	553	1788	693	416	790	519	517	1036	1008	954	PGA_scaffold_2__135_contigs__length_79989185	8116395	8121654	+	5260
nbisL1-transcript-63137	0.933942	5.88795	11.0775	0.000873808	0.00448946	423	647	257	369	412	257	570	312	404	654	PGA_scaffold_6__158_contigs__length_65093427	23338920	23340812	+	1893
tsebra_g12921	0.933061	2.14327	2.69655	0.100566	0.221547	43	12	52	11	24	56	13	20	17	26	PGA_scaffold_2__135_contigs__length_79989185	76453157	76454033	-	877
tsebra_g9530	0.932956	2.02068	4.74749	0.029341	0.0854735	63	38	14	9	20	21	40	21	16	43	PGA_scaffold_1__188_contigs__length_130229059	129147123	129147608	+	486
tsebra_g32194	0.932947	4.85135	11.4648	0.000709277	0.00372965	160	346	183	170	170	124	251	172	231	275	PGA_scaffold_9__74_contigs__length_58108748	23362805	23388613	-	25809
nbisL1-transcript-13629	0.932047	1.44222	3.52892	0.060307	0.149992	27	16	32	13	1	14	19	7	25	29	PGA_scaffold_1__188_contigs__length_130229059	69505049	69518699	+	13651
tsebra_g31619	0.931884	6.14984	6.18248	0.0129022	0.0438167	1056	583	191	349	403	263	833	429	480	608	PGA_scaffold_9__74_contigs__length_58108748	10696534	10697489	-	956
nbisL1-transcript-32400	0.930892	4.27689	8.49242	0.0035663	0.0149737	187	114	117	155	89	105	147	102	114	239	PGA_scaffold_2__135_contigs__length_79989185	49628113	49745246	+	117134
nbisL1-transcript-35503	0.930103	5.1083	9.52988	0.00202153	0.00921545	260	527	165	183	159	200	231	181	233	407	PGA_scaffold_2__135_contigs__length_79989185	66393177	66440214	+	47038
tsebra_g5382	0.930065	6.5194	5.71594	0.0168116	0.0544733	1151	532	704	608	226	416	771	275	850	1200	PGA_scaffold_1__188_contigs__length_130229059	69510754	69534509	-	23756
tsebra_g10654	0.929745	5.33482	4.69971	0.0301678	0.0873489	138	694	73	395	208	160	372	194	341	448	PGA_scaffold_2__135_contigs__length_79989185	23026391	23032998	+	6608
nbisL1-transcript-97346	0.929259	5.75383	11.6442	0.000644031	0.0034401	365	682	269	364	279	209	418	321	444	626	PGA_scaffold_9__74_contigs__length_58108748	24801043	24805837	+	4795
tsebra_g27598	0.928032	6.57484	10.1686	0.0014285	0.00684451	628	1490	512	541	411	411	755	505	892	974	PGA_scaffold_8__94_contigs__length_81364398	8933967	8934587	-	621
tsebra_g24241	0.927852	8.97372	6.10457	0.0134833	0.0454387	6608	2871	2325	4385	1512	1845	4307	2061	4886	6253	PGA_scaffold_6__158_contigs__length_65093427	53342521	53348816	+	6296
nbisL1-transcript-85744	0.927475	7.60776	12.4448	0.000419157	0.00236492	1369	2406	1204	953	1136	821	1719	1096	1487	2149	PGA_scaffold_8__94_contigs__length_81364398	46573945	46594265	+	20321
nbisL1-transcript-1578	0.926478	6.04782	3.5568	0.0593018	0.148192	214	481	147	1163	212	339	413	457	564	592	PGA_scaffold_1__188_contigs__length_130229059	7430316	7433081	-	2766
tsebra_g25497	0.925752	7.95706	9.62804	0.00191629	0.00879963	2342	2060	1428	2069	880	1287	2212	1593	1704	2109	PGA_scaffold_7__48_contigs__length_33662255	11441682	11452247	+	10566
nbisL1-transcript-42666	0.925728	3.09879	5.88041	0.0153103	0.0503744	82	73	35	85	24	50	60	73	40	68	PGA_scaffold_3__118_contigs__length_77400372	24525871	24534634	+	8764
nbisL1-transcript-45740	0.924948	4.62603	4.39537	0.0360367	0.100423	280	103	228	173	56	212	163	140	165	133	PGA_scaffold_3__118_contigs__length_77400372	40791359	40824289	-	32931
nbisL1-transcript-105938	0.923678	6.48436	10.6587	0.00109557	0.00544833	600	1078	449	643	458	319	824	444	730	1108	PGA_scaffold_10__19_contigs__length_45498505	15800427	15901773	-	101347
nbisL1-transcript-11478	0.923542	5.33349	9.07315	0.00259389	0.011433	465	348	193	249	186	161	232	266	427	398	PGA_scaffold_1__188_contigs__length_130229059	58770545	58792689	+	22145
nbisL1-transcript-55720	0.922947	5.99246	8.85518	0.00292258	0.0126657	612	640	485	191	353	301	423	434	551	595	PGA_scaffold_5__106_contigs__length_63362655	33018187	33179335	+	161149
nbisL1-transcript-53066	0.921089	3.43191	7.7198	0.00546184	0.0214941	90	92	72	87	34	41	79	49	125	106	PGA_scaffold_5__106_contigs__length_63362655	7431045	7497090	+	66046
tsebra_g9467	0.92091	8.24901	12.0478	0.000518534	0.00284165	2227	3590	1833	1653	1673	1123	2268	1697	2753	3741	PGA_scaffold_1__188_contigs__length_130229059	127883485	127925048	-	41564
nbisL1-transcript-25328	0.920123	1.64397	5.94276	0.0147778	0.0489293	13	23	18	23	23	16	18	24	23	23	PGA_scaffold_2__135_contigs__length_79989185	3911302	3919246	-	7945
tsebra_g10747	0.920034	1.32926	4.37475	0.0364752	0.101361	43	17	7	9	9	9	22	13	15	28	PGA_scaffold_2__135_contigs__length_79989185	24770766	24779693	-	8928
tsebra_g28830	0.919765	3.25244	2.42943	0.119076	0.251738	77	74	33	116	27	2	151	28	117	79	PGA_scaffold_8__94_contigs__length_81364398	30733881	30734294	-	414
nbisL1-transcript-85743	0.919375	7.50417	12.033	0.000522676	0.00286078	1218	2305	1163	929	973	795	1595	1048	1291	2044	PGA_scaffold_8__94_contigs__length_81364398	46570570	46593224	-	22655
nbisL1-transcript-53196	0.918611	7.22683	4.92143	0.0265256	0.0789691	1405	1048	798	771	1130	895	2475	448	607	979	PGA_scaffold_5__106_contigs__length_63362655	8084674	8094048	+	9375
nbisL1-transcript-85001	0.917442	7.92428	11.9111	0.000558018	0.0030323	1507	2754	1475	1297	1594	1065	2148	1284	1827	2802	PGA_scaffold_8__94_contigs__length_81364398	42383709	42384153	+	445
tsebra_g5020	0.917274	5.71523	8.8429	0.00294231	0.0127436	525	403	238	424	248	191	577	317	361	516	PGA_scaffold_1__188_contigs__length_130229059	61297805	61299536	+	1732
nbisL1-transcript-56714	0.916098	2.77779	6.84239	0.00890194	0.0322571	84	57	36	27	36	20	79	39	47	68	PGA_scaffold_5__106_contigs__length_63362655	44411686	44509220	+	97535
tsebra_g11703	0.914884	4.18854	7.96056	0.00478077	0.0192414	193	137	102	150	56	78	160	97	130	216	PGA_scaffold_2__135_contigs__length_79989185	49628552	49744837	-	116286
nbisL1-transcript-81499	0.913033	4.99264	2.8891	0.089181	0.202369	145	214	57	123	493	64	352	110	465	248	PGA_scaffold_8__94_contigs__length_81364398	22936184	22937141	-	958
nbisL1-transcript-105083	0.912857	3.08528	4.51795	0.0335411	0.0947791	159	57	22	29	38	30	79	45	73	87	PGA_scaffold_10__19_contigs__length_45498505	9439947	9540803	+	100857
nbisL1-transcript-46466	0.911689	5.12809	8.68084	0.00321573	0.0137248	268	300	128	279	234	203	251	249	255	271	PGA_scaffold_3__118_contigs__length_77400372	47244149	47282952	+	38804
nbisL1-transcript-30935	0.9103	0.704543	4.11752	0.0424412	0.114266	8	14	15	4	9	8	5	12	14	12	PGA_scaffold_2__135_contigs__length_79989185	37909673	37924084	-	14412
tsebra_g2250	0.909071	4.61398	9.11015	0.00254196	0.0112244	153	323	123	107	175	107	229	142	156	278	PGA_scaffold_1__188_contigs__length_130229059	4309603	4454934	-	145332
nbisL1-transcript-70818	0.908525	4.96149	7.75518	0.00535588	0.0211623	249	246	136	296	148	112	189	200	360	301	PGA_scaffold_7__48_contigs__length_33662255	6653176	6676450	-	23275
nbisL1-transcript-34559	0.90759	1.25016	4.46252	0.0346464	0.0972296	10	27	23	6	12	10	10	10	18	36	PGA_scaffold_2__135_contigs__length_79989185	62220331	62287880	+	67550
nbisL1-transcript-97408	0.906156	3.24096	7.73552	0.0054145	0.0213491	59	114	61	37	62	39	81	34	84	120	PGA_scaffold_9__74_contigs__length_58108748	24933477	24941030	-	7554
nbisL1-transcript-44855	0.905061	3.74273	5.44145	0.0196644	0.062015	185	130	29	89	53	39	142	82	111	128	PGA_scaffold_3__118_contigs__length_77400372	33636089	33637213	+	1125
nbisL1-transcript-93375	0.904729	0.883411	2.20479	0.137583	0.279791	9	24	13	1	13	20	12	2	17	3	PGA_scaffold_9__74_contigs__length_58108748	1556301	1556754	+	454
nbisL1-transcript-25126	0.904152	5.0023	9.35821	0.00221989	0.00996657	150	435	171	213	182	150	221	197	276	340	PGA_scaffold_2__135_contigs__length_79989185	3547820	3605359	-	57540
nbisL1-transcript-20075	0.90382	6.47929	7.18784	0.00733991	0.0275093	342	1191	399	616	630	530	869	529	590	656	PGA_scaffold_1__188_contigs__length_130229059	108872973	108984870	+	111898
nbisL1-transcript-70345	0.903444	4.7061	3.50862	0.0610502	0.151241	147	259	354	89	61	52	405	86	185	314	PGA_scaffold_7__48_contigs__length_33662255	4828352	4857934	+	29583
nbisL1-transcript-7199	0.901879	0.817433	4.3046	0.0380095	0.104816	9	16	10	10	10	6	11	13	4	25	PGA_scaffold_1__188_contigs__length_130229059	34617265	34618937	+	1673
nbisL1-transcript-5232	0.901824	5.34223	8.63303	0.00330121	0.0140324	339	381	162	238	298	167	466	231	237	419	PGA_scaffold_1__188_contigs__length_130229059	23089230	23091577	-	2348
nbisL1-transcript-66642	0.897514	7.65338	7.10662	0.00767997	0.0285403	1365	2297	1753	734	1026	608	1089	1374	2234	2449	PGA_scaffold_6__158_contigs__length_65093427	46547417	46598561	+	51145
tsebra_g24561	0.897254	7.21769	9.76629	0.0017774	0.00826382	1353	1293	1172	675	727	899	1249	814	1167	1231	PGA_scaffold_6__158_contigs__length_65093427	58330599	58333474	-	2876
nbisL1-transcript-12011	0.897191	1.0863	2.68312	0.101417	0.222969	22	29	5	16	1	5	4	22	12	29	PGA_scaffold_1__188_contigs__length_130229059	60744974	60754459	+	9486
tsebra_g33252	0.895791	4.35628	9.75461	0.00178874	0.00830773	198	204	95	133	97	119	154	107	140	231	PGA_scaffold_9__74_contigs__length_58108748	48667922	48669990	+	2069
tsebra_g28532	0.895345	5.64357	6.20476	0.0127407	0.0433555	327	447	242	352	350	96	641	251	344	667	PGA_scaffold_8__94_contigs__length_81364398	25203082	25207969	-	4888
nbisL1-transcript-108308	0.894907	4.23732	4.35928	0.036808	0.102105	223	93	218	56	53	129	115	124	134	156	PGA_scaffold_10__19_contigs__length_45498505	30189155	30545535	+	356381
tsebra_g33088	0.894558	0.998864	4.74321	0.0294142	0.0856264	17	10	17	10	8	6	16	9	20	17	PGA_scaffold_9__74_contigs__length_58108748	44005081	44128860	-	123780
tsebra_g31664	0.894357	8.55749	10.2982	0.00133161	0.00643219	2903	3733	1676	2980	1983	1366	3521	2188	3048	4321	PGA_scaffold_9__74_contigs__length_58108748	11854061	11877420	+	23360
nbisL1-transcript-88196	0.894284	2.70411	8.31329	0.00393561	0.0163215	52	78	34	37	29	30	57	36	39	77	PGA_scaffold_8__94_contigs__length_81364398	59146763	59175425	+	28663
tsebra_g25243	0.894153	4.72217	5.99816	0.0143208	0.047664	232	200	74	281	122	89	181	179	197	369	PGA_scaffold_7__48_contigs__length_33662255	6445698	6461863	+	16166
tsebra_g22087	0.894112	4.51944	7.23253	0.00715943	0.026911	156	255	197	101	102	86	103	155	212	319	PGA_scaffold_6__158_contigs__length_65093427	3258037	3259039	+	1003
tsebra_g5237	0.893179	4.27847	3.39655	0.0653331	0.159423	65	343	131	45	133	33	246	50	195	267	PGA_scaffold_1__188_contigs__length_130229059	66918061	66918987	-	927
tsebra_g31715	0.891272	2.76906	6.01886	0.0141538	0.0472346	75	41	42	45	27	33	57	57	53	35	PGA_scaffold_9__74_contigs__length_58108748	13201834	13208056	-	6223
tsebra_g8337	0.89123	2.94397	4.67497	0.0306053	0.0883362	129	55	19	38	32	24	76	45	50	96	PGA_scaffold_1__188_contigs__length_130229059	104939869	104995750	-	55882
nbisL1-transcript-60908	0.890984	6.74006	4.88359	0.0271132	0.0804783	752	1220	339	1068	441	449	338	666	1530	1017	PGA_scaffold_6__158_contigs__length_65093427	10164973	10244675	-	79703
nbisL1-transcript-48826	0.887896	4.39302	2.5989	0.106938	0.232362	281	118	206	89	37	244	50	96	191	81	PGA_scaffold_3__118_contigs__length_77400372	59543169	59575191	+	32023
nbisL1-transcript-109205	0.887824	1.64348	5.85879	0.0154995	0.0509282	18	37	19	14	17	15	16	20	34	22	PGA_scaffold_10__19_contigs__length_45498505	37101109	37131473	+	30365
nbisL1-transcript-85385	0.887162	2.57928	3.42559	0.0641932	0.157201	13	42	19	41	74	33	65	25	22	75	PGA_scaffold_8__94_contigs__length_81364398	44960437	44989236	+	28800
nbisL1-transcript-18306	0.887032	6.29729	9.33279	0.0022509	0.0100811	611	835	394	483	459	557	520	519	477	696	PGA_scaffold_1__188_contigs__length_130229059	99887827	99955219	-	67393
tsebra_g18924	0.886548	8.56135	7.82555	0.00515129	0.0204959	2531	5457	2489	1069	2321	1752	3408	2190	2834	4021	PGA_scaffold_5__106_contigs__length_63362655	29574116	29587344	+	13229
nbisL1-transcript-14686	0.88538	4.49219	8.56595	0.00342509	0.0144693	219	307	95	118	93	92	197	136	161	266	PGA_scaffold_1__188_contigs__length_130229059	74230524	74274302	-	43779
nbisL1-transcript-72856	0.885028	4.95677	6.05221	0.0138889	0.0465345	420	207	150	218	98	153	165	208	210	433	PGA_scaffold_7__48_contigs__length_33662255	16582842	16625741	+	42900
tsebra_g9817	0.884018	1.8817	1.24462	0.264583	0.441959	7	17	63	9	18	67	7	12	2	11	PGA_scaffold_2__135_contigs__length_79989185	3282937	3290617	-	7681
tsebra_g27836	0.883576	4.31867	6.30906	0.0120123	0.0413509	182	146	201	59	95	86	205	120	121	216	PGA_scaffold_8__94_contigs__length_81364398	13091054	13110327	-	19274
nbisL1-transcript-7272	0.883139	7.3486	7.78253	0.00527538	0.0208988	1202	1827	1005	1371	430	810	1200	1194	1126	1672	PGA_scaffold_1__188_contigs__length_130229059	34821179	34831780	+	10602
tsebra_g28453	0.881372	2.89992	4.65269	0.0310049	0.0891847	57	45	33	84	28	42	32	59	33	104	PGA_scaffold_8__94_contigs__length_81364398	24023421	24025308	+	1888
nbisL1-transcript-85094	0.881064	5.57952	8.70569	0.00317219	0.0135654	508	548	190	263	230	191	511	287	360	453	PGA_scaffold_8__94_contigs__length_81364398	42854427	42871498	+	17072
nbisL1-transcript-77027	0.880535	3.88745	7.85973	0.0050548	0.0201999	104	89	101	127	70	83	101	85	127	143	PGA_scaffold_8__94_contigs__length_81364398	924610	938024	+	13415
nbisL1-transcript-45185	0.880502	7.93062	11.4654	0.00070903	0.00372924	1503	2647	1409	1378	1611	1266	2069	1356	1954	2448	PGA_scaffold_3__118_contigs__length_77400372	36220736	36222961	+	2226
tsebra_g1083	0.879904	6.37698	11.1058	0.000860601	0.00442574	633	795	564	414	491	483	699	456	631	780	PGA_scaffold_10__19_contigs__length_45498505	24545579	24599344	-	53766
nbisL1-transcript-89885	0.879579	4.42722	8.49066	0.00356974	0.0149853	120	210	123	156	129	134	198	137	131	165	PGA_scaffold_8__94_contigs__length_81364398	69309445	69340220	+	30776
nbisL1-transcript-19668	0.878524	4.24444	8.35282	0.00385089	0.0160155	143	290	105	88	76	78	140	123	150	225	PGA_scaffold_1__188_contigs__length_130229059	107063039	107075393	-	12355
nbisL1-transcript-4604	0.87805	4.80765	8.91098	0.00283462	0.0123209	188	254	145	210	165	119	331	155	192	253	PGA_scaffold_1__188_contigs__length_130229059	19332716	19334786	+	2071
tsebra_g12873	0.877585	5.62043	3.73897	0.0531571	0.135886	203	807	577	118	117	217	414	178	423	700	PGA_scaffold_2__135_contigs__length_79989185	76126010	76131266	-	5257
tsebra_g12937	0.87683	5.45441	9.94468	0.00161315	0.00759176	232	572	250	282	230	214	332	273	363	452	PGA_scaffold_2__135_contigs__length_79989185	76629328	76630646	+	1319
nbisL1-transcript-2244	0.875984	8.08193	4.80655	0.0283517	0.0832542	778	2680	1050	3254	1445	1345	1857	1550	3151	2120	PGA_scaffold_1__188_contigs__length_130229059	9098886	9102581	+	3696
nbisL1-transcript-52739	0.875183	1.54689	3.33713	0.0677328	0.163714	22	34	28	11	4	24	10	18	29	12	PGA_scaffold_5__106_contigs__length_63362655	3060800	3062828	+	2029
tsebra_g1110	0.874384	5.16028	9.70165	0.00184103	0.00851277	369	338	160	230	169	172	291	250	273	332	PGA_scaffold_10__19_contigs__length_45498505	25207141	25210835	-	3695
nbisL1-transcript-87063	0.874158	4.71005	8.41272	0.00372604	0.0155515	194	244	117	196	154	92	303	132	193	291	PGA_scaffold_8__94_contigs__length_81364398	53376684	53380125	-	3442
tsebra_g14704	0.872315	2.48825	2.41159	0.12044	0.253765	123	28	6	20	21	9	61	24	68	54	PGA_scaffold_3__118_contigs__length_77400372	30962960	30977856	-	14897
tsebra_g30894	0.871011	2.21156	4.00777	0.045291	0.120085	22	42	12	51	26	9	49	30	21	69	PGA_scaffold_8__94_contigs__length_81364398	76360558	76362669	+	2112
tsebra_g10807	0.870177	7.43166	2.02961	0.15426	0.303997	784	1388	320	2934	412	468	3864	296	981	1263	PGA_scaffold_2__135_contigs__length_79989185	26202260	26210596	+	8337
tsebra_g9512	0.870009	3.64412	7.77348	0.00530187	0.0209773	130	80	66	88	60	65	94	81	77	145	PGA_scaffold_1__188_contigs__length_130229059	128789075	128811673	+	22599
tsebra_g2950	0.86972	6.73724	9.03017	0.0026556	0.0116536	1111	850	587	666	508	519	783	807	987	791	PGA_scaffold_1__188_contigs__length_130229059	18194293	18196015	-	1723
nbisL1-transcript-60922	0.869688	6.88432	6.42258	0.0112679	0.0391567	1157	1210	535	764	550	410	556	1073	1437	887	PGA_scaffold_6__158_contigs__length_65093427	10185351	10197050	+	11700
nbisL1-transcript-104816	0.869284	2.63612	7.0705	0.00783633	0.0290312	35	67	34	41	35	26	31	41	49	85	PGA_scaffold_10__19_contigs__length_45498505	7249539	7261020	-	11482
nbisL1-transcript-58073	0.869189	2.36275	5.26829	0.0217174	0.0672815	33	55	23	50	15	23	60	19	29	61	PGA_scaffold_5__106_contigs__length_63362655	55982380	55997564	+	15185
nbisL1-transcript-71534	0.868453	3.18116	2.7169	0.0992904	0.219433	99	10	50	105	26	51	55	41	44	157	PGA_scaffold_7__48_contigs__length_33662255	11460869	11478640	+	17772
tsebra_g27525	0.868243	4.05836	4.13399	0.0420302	0.113425	134	100	148	92	81	34	234	49	222	117	PGA_scaffold_8__94_contigs__length_81364398	7449853	7451878	-	2026
nbisL1-transcript-96731	0.867386	1.62276	3.68695	0.0548399	0.139427	47	14	6	19	15	12	38	13	17	31	PGA_scaffold_9__74_contigs__length_58108748	20257810	20260012	-	2203
nbisL1-transcript-10674	0.867283	1.31073	5.50169	0.0189981	0.0602946	15	26	10	17	13	7	20	15	19	27	PGA_scaffold_1__188_contigs__length_130229059	53729337	53734285	-	4949
nbisL1-transcript-68546	0.86575	7.86509	8.98968	0.00271508	0.0118695	1257	2961	1208	1181	1661	1076	2291	1243	1743	2554	PGA_scaffold_6__158_contigs__length_65093427	57047911	57069419	-	21509
nbisL1-transcript-107381	0.864825	5.38893	9.40464	0.00216437	0.00975521	424	330	188	284	225	209	328	290	323	401	PGA_scaffold_10__19_contigs__length_45498505	25202081	25220858	+	18778
tsebra_g26613	0.864807	4.05296	6.65027	0.0099141	0.0352614	155	119	53	126	110	59	105	128	131	209	PGA_scaffold_7__48_contigs__length_33662255	28883940	28886383	+	2444
tsebra_g33610	0.864701	2.84189	6.62642	0.0100477	0.0356615	57	56	48	60	21	28	61	34	71	76	PGA_scaffold_9__74_contigs__length_58108748	55870373	55880741	+	10369
nbisL1-transcript-15715	0.863879	6.57521	3.92855	0.047473	0.124473	296	1859	269	630	548	252	641	487	812	1737	PGA_scaffold_1__188_contigs__length_130229059	79847124	79849965	-	2842
nbisL1-transcript-20278	0.862932	0.682357	3.8128	0.0508623	0.131445	11	13	14	5	6	4	16	12	12	8	PGA_scaffold_1__188_contigs__length_130229059	109769088	109769802	+	715
tsebra_g13366	0.862405	3.08588	5.28752	0.0214788	0.0666647	51	116	49	27	57	46	47	45	115	52	PGA_scaffold_3__118_contigs__length_77400372	3850432	3850779	+	348
tsebra_g14862	0.86031	2.00962	2.49533	0.114184	0.244063	27	36	30	32	9	18	2	21	74	29	PGA_scaffold_3__118_contigs__length_77400372	34478147	34485902	-	7756
tsebra_g2503	0.859806	3.60579	6.77065	0.00926689	0.0333429	62	109	115	67	57	50	72	91	124	114	PGA_scaffold_1__188_contigs__length_130229059	8965653	8975464	+	9812
nbisL1-transcript-91957	0.859271	7.3822	6.93356	0.0084593	0.031001	799	2909	861	878	791	669	1691	1095	1454	1389	PGA_scaffold_8__94_contigs__length_81364398	75420310	75531561	+	111252
tsebra_g16799	0.858179	4.11351	8.82448	0.00297215	0.0128526	116	194	128	74	93	93	116	102	138	198	PGA_scaffold_5__106_contigs__length_63362655	491996	493392	+	1397
tsebra_g4623	0.85638	1.83147	2.90706	0.0881924	0.200599	8	27	7	46	24	6	37	19	42	29	PGA_scaffold_1__188_contigs__length_130229059	54098254	54107130	-	8877
nbisL1-transcript-22082	0.856353	3.24857	3.29993	0.069283	0.166825	31	138	72	32	61	15	29	73	98	167	PGA_scaffold_1__188_contigs__length_130229059	120571070	120577111	+	6042
tsebra_g3659	0.855902	0.943981	4.17712	0.0409732	0.111147	8	15	7	20	9	9	15	11	10	20	PGA_scaffold_1__188_contigs__length_130229059	34027772	34028554	+	783
nbisL1-transcript-96826	0.855199	0.869955	3.78862	0.0516021	0.132934	10	21	16	3	8	6	8	14	18	15	PGA_scaffold_9__74_contigs__length_58108748	20991439	21002132	+	10694
nbisL1-transcript-11198	0.854612	7.65713	10.3915	0.00126599	0.00616406	1418	2162	1111	987	1380	877	1894	1168	1554	2281	PGA_scaffold_1__188_contigs__length_130229059	57042016	57043655	-	1640
nbisL1-transcript-5055	0.854456	1.6977	3.265	0.0707729	0.169366	21	19	31	8	23	30	25	16	24	9	PGA_scaffold_1__188_contigs__length_130229059	22151033	22293813	-	142781
tsebra_g13362	0.853684	10.1352	0.573647	0.448813	0.628059	60	6171	106	24921	4212	420	40216	247	2365	3125	PGA_scaffold_3__118_contigs__length_77400372	3690994	3696211	-	5218
nbisL1-transcript-26015	0.852698	2.25289	6.62591	0.0100506	0.0356646	23	43	27	36	28	17	39	30	36	55	PGA_scaffold_2__135_contigs__length_79989185	7624678	7645080	+	20403
tsebra_g13358	0.851854	5.94242	9.37235	0.00220283	0.00989807	447	585	378	322	390	252	704	318	459	644	PGA_scaffold_3__118_contigs__length_77400372	3611998	3632921	-	20924
nbisL1-transcript-47519	0.851842	0.71181	3.12255	0.077216	0.180805	7	10	10	8	13	16	7	3	15	10	PGA_scaffold_3__118_contigs__length_77400372	53629471	53667573	-	38103
nbisL1-transcript-54855	0.850045	3.98839	3.53633	0.0600381	0.149629	41	122	36	156	157	68	81	97	186	172	PGA_scaffold_5__106_contigs__length_63362655	21739029	21862316	+	123288
tsebra_g3438	0.849287	1.38788	3.44604	0.0634036	0.155756	26	27	6	14	14	2	40	11	17	28	PGA_scaffold_1__188_contigs__length_130229059	28574426	28596589	+	22164
nbisL1-transcript-87210	0.848926	2.45392	4.10807	0.0426791	0.114725	72	52	5	33	29	23	46	35	41	57	PGA_scaffold_8__94_contigs__length_81364398	53707529	53708804	-	1276
nbisL1-transcript-104680	0.84852	6.50908	3.93314	0.0473435	0.124297	690	691	196	287	1166	438	970	483	690	888	PGA_scaffold_10__19_contigs__length_45498505	5989147	5993847	+	4701
nbisL1-transcript-15725	0.847716	5.04019	5.56476	0.0183255	0.0585665	235	556	160	169	116	93	210	183	296	559	PGA_scaffold_1__188_contigs__length_130229059	79875222	79882854	+	7633
nbisL1-transcript-31558	0.847448	3.85258	6.32091	0.0119322	0.0411075	138	187	50	56	90	48	160	75	112	169	PGA_scaffold_2__135_contigs__length_79989185	42053957	42071179	-	17223
nbisL1-transcript-94263	0.845852	8.64612	9.96226	0.00159782	0.00752783	2439	4249	2130	2241	2819	1832	3784	2297	3011	4520	PGA_scaffold_9__74_contigs__length_58108748	6843938	6845880	-	1943
tsebra_g13391	0.845735	3.99382	7.39786	0.00653014	0.0249774	135	167	95	109	53	84	95	133	106	166	PGA_scaffold_3__118_contigs__length_77400372	4239264	4243236	+	3973
nbisL1-transcript-84486	0.844438	1.27518	4.90765	0.0267379	0.0795257	20	18	15	10	14	5	20	17	17	28	PGA_scaffold_8__94_contigs__length_81364398	39512225	39527860	+	15636
nbisL1-transcript-92184	0.843866	4.57984	4.38696	0.0362148	0.100825	121	273	143	176	117	52	432	107	179	172	PGA_scaffold_8__94_contigs__length_81364398	77582151	77648530	+	66380
nbisL1-transcript-97175	0.843372	1.13226	3.58359	0.058353	0.146443	10	24	14	6	16	4	13	7	19	40	PGA_scaffold_9__74_contigs__length_58108748	23887335	23907435	-	20101
tsebra_g6398	0.842957	1.53766	4.8582	0.0275151	0.0813742	26	24	16	22	7	9	18	22	30	24	PGA_scaffold_1__188_contigs__length_130229059	89335128	89346247	-	11120
tsebra_g12012	0.842266	2.58243	3.91272	0.0479219	0.125336	19	99	22	17	54	23	70	27	44	63	PGA_scaffold_2__135_contigs__length_79989185	56680218	56687711	+	7494
tsebra_g30875	0.841872	7.15673	6.62649	0.0100473	0.0356615	702	2563	727	735	628	599	1399	965	1188	1270	PGA_scaffold_8__94_contigs__length_81364398	75420933	75441136	-	20204
nbisL1-transcript-16165	0.841752	4.42196	5.68113	0.0171483	0.0553763	103	149	92	210	147	113	190	84	154	293	PGA_scaffold_1__188_contigs__length_130229059	84166244	84166913	+	670
nbisL1-transcript-2425	0.841662	4.67209	9.19493	0.00242686	0.0107507	218	184	160	177	123	137	192	158	201	268	PGA_scaffold_1__188_contigs__length_130229059	9904989	9905811	-	823
tsebra_g26529	0.841032	3.33075	6.64964	0.00991759	0.0352681	128	90	39	51	45	44	82	55	97	103	PGA_scaffold_7__48_contigs__length_33662255	27357349	27366333	-	8985
nbisL1-transcript-14633	0.840858	0.790178	3.27392	0.0703893	0.168752	8	16	13	9	7	7	26	10	4	10	PGA_scaffold_1__188_contigs__length_130229059	74072407	74074936	+	2530
nbisL1-transcript-32950	0.839682	2.90527	7.2155	0.00722766	0.0271303	71	60	35	43	44	34	77	36	51	86	PGA_scaffold_2__135_contigs__length_79989185	52510301	52514623	-	4323
tsebra_g25262	0.838909	7.3032	3.41253	0.0647033	0.158256	695	996	277	1826	1315	682	2026	936	1328	974	PGA_scaffold_7__48_contigs__length_33662255	6704602	6724817	-	20216
tsebra_g27202	0.838328	5.05479	4.89168	0.0269865	0.0801343	426	286	128	161	173	94	158	238	254	609	PGA_scaffold_8__94_contigs__length_81364398	1842475	1857450	+	14976
tsebra_g10359	0.837563	6.93332	1.10533	0.293099	0.473764	1607	353	1358	624	153	2447	174	215	334	139	PGA_scaffold_2__135_contigs__length_79989185	16392881	16399677	+	6797
nbisL1-transcript-61978	0.83752	1.24549	2.11114	0.146231	0.292395	11	44	10	6	11	2	8	6	14	67	PGA_scaffold_6__158_contigs__length_65093427	13964057	13966449	-	2393
nbisL1-transcript-107681	0.836693	6.24855	8.96938	0.00274542	0.011995	577	674	440	469	445	321	884	405	496	859	PGA_scaffold_10__19_contigs__length_45498505	27031145	27038631	+	7487
nbisL1-transcript-4895	0.836103	1.42811	3.546	0.0596893	0.148962	17	22	14	4	28	7	30	9	25	29	PGA_scaffold_1__188_contigs__length_130229059	21508219	21514510	-	6292
tsebra_g28404	0.835944	2.64976	5.80029	0.0160235	0.0522447	46	37	26	51	43	23	55	43	37	80	PGA_scaffold_8__94_contigs__length_81364398	23350079	23351312	+	1234
nbisL1-transcript-95141	0.834458	2.72346	3.70302	0.0543139	0.138282	14	93	38	43	39	15	43	25	85	98	PGA_scaffold_9__74_contigs__length_58108748	11879377	11887675	+	8299
tsebra_g26277	0.833649	4.28784	7.77925	0.00528496	0.020933	164	223	83	85	132	86	199	109	134	226	PGA_scaffold_7__48_contigs__length_33662255	23227792	23230500	-	2709
nbisL1-transcript-29180	0.831601	1.12697	4.03881	0.0444653	0.118367	25	14	16	4	10	8	19	14	15	20	PGA_scaffold_2__135_contigs__length_79989185	25870531	25871390	-	860
nbisL1-transcript-105835	0.830094	3.01034	3.2258	0.0724865	0.172489	57	89	41	87	6	40	51	31	105	78	PGA_scaffold_10__19_contigs__length_45498505	15286202	15287143	+	942
nbisL1-transcript-94394	0.829302	6.9202	4.91473	0.0266286	0.0792219	669	924	897	1183	381	800	1045	903	955	591	PGA_scaffold_9__74_contigs__length_58108748	7768209	7918578	+	150370
tsebra_g4941	0.829074	4.15725	7.09367	0.00773567	0.0286987	189	147	113	94	73	124	110	93	139	194	PGA_scaffold_1__188_contigs__length_130229059	59909570	59911478	+	1909
nbisL1-transcript-105928	0.828921	7.53992	8.7886	0.00303118	0.0130488	1346	2264	893	1211	908	694	1757	986	1520	2491	PGA_scaffold_10__19_contigs__length_45498505	15772252	15814593	+	42342
nbisL1-transcript-92053	0.827877	8.79445	7.22347	0.00719566	0.0270379	4801	3188	2873	2942	1514	2374	2694	2868	4266	4644	PGA_scaffold_8__94_contigs__length_81364398	76616381	76736700	-	120320
nbisL1-transcript-57627	0.827441	6.39552	8.1569	0.00428976	0.0175875	654	629	554	433	559	436	968	464	594	728	PGA_scaffold_5__106_contigs__length_63362655	53904612	53906963	-	2352
nbisL1-transcript-28501	0.826967	3.60936	2.30443	0.129006	0.267022	98	129	132	56	12	132	92	54	94	26	PGA_scaffold_2__135_contigs__length_79989185	22404534	22405906	-	1373
tsebra_g23976	0.82612	4.80111	7.72054	0.0054596	0.0214929	238	249	157	174	140	201	219	125	252	224	PGA_scaffold_6__158_contigs__length_65093427	47135077	47136278	+	1202
nbisL1-transcript-69272	0.826035	1.5251	4.63126	0.0313944	0.0901046	14	26	18	15	19	5	26	15	33	28	PGA_scaffold_7__48_contigs__length_33662255	22345	40753	+	18409
nbisL1-transcript-80672	0.824902	1.92991	5.29026	0.021445	0.0665868	40	41	23	14	12	24	30	18	31	33	PGA_scaffold_8__94_contigs__length_81364398	17310095	17316104	+	6010
tsebra_g2466	0.82403	2.97272	6.64873	0.00992266	0.0352804	66	95	38	54	23	35	67	56	58	77	PGA_scaffold_1__188_contigs__length_130229059	8141563	8142716	+	1154
nbisL1-transcript-6498	0.823646	2.70436	4.98036	0.0256366	0.0768224	78	58	49	21	19	29	53	56	41	59	PGA_scaffold_1__188_contigs__length_130229059	29378979	29626313	+	247335
nbisL1-transcript-109119	0.822621	0.925922	3.60836	0.0574898	0.144723	11	12	10	8	16	8	12	7	26	12	PGA_scaffold_10__19_contigs__length_45498505	36399953	36471689	-	71737
tsebra_g12839	0.821279	2.28444	2.89791	0.0886948	0.201516	17	102	25	26	10	7	44	24	70	44	PGA_scaffold_2__135_contigs__length_79989185	75781974	75789353	+	7380
tsebra_g1068	0.820997	5.36089	8.62635	0.00331335	0.0140785	286	482	210	205	258	174	387	274	263	503	PGA_scaffold_10__19_contigs__length_45498505	24213306	24219544	-	6239
tsebra_g16154	0.820597	5.64573	3.28001	0.0701283	0.168263	804	241	329	270	94	378	255	318	522	306	PGA_scaffold_3__118_contigs__length_77400372	65947069	65958286	-	11218
nbisL1-transcript-60008	0.819997	6.00636	8.83028	0.00296272	0.0128194	491	656	369	316	395	427	567	346	445	609	PGA_scaffold_6__158_contigs__length_65093427	4738203	4739653	+	1451
nbisL1-transcript-105230	0.819174	4.43892	5.02668	0.0249597	0.0752147	88	218	126	126	169	64	150	85	263	332	PGA_scaffold_10__19_contigs__length_45498505	10899954	10904401	-	4448
nbisL1-transcript-35557	0.817792	1.26562	4.3581	0.0368333	0.10215	21	14	14	15	11	11	23	10	11	32	PGA_scaffold_2__135_contigs__length_79989185	66521727	66538271	+	16545
tsebra_g24491	0.816695	9.81254	0.495971	0.481276	0.656581	17791	965	3878	8069	126	21121	62	585	794	101	PGA_scaffold_6__158_contigs__length_65093427	57213367	57213991	-	625
tsebra_g21464	0.81659	6.44963	7.32418	0.0068033	0.0258243	648	639	591	427	610	472	1037	461	557	807	PGA_scaffold_5__106_contigs__length_63362655	53904792	53906195	+	1404
nbisL1-transcript-99126	0.815872	0.952984	3.61136	0.0573862	0.144512	17	16	7	7	13	14	19	9	13	8	PGA_scaffold_9__74_contigs__length_58108748	35887353	35893162	+	5810
tsebra_g8395	0.815487	3.2094	4.07196	0.0436008	0.116617	107	41	61	65	31	39	105	25	66	136	PGA_scaffold_1__188_contigs__length_130229059	106169195	106171481	-	2287
nbisL1-transcript-105602	0.815082	0.862161	3.03993	0.0812392	0.188054	19	22	13	1	4	6	14	14	15	12	PGA_scaffold_10__19_contigs__length_45498505	14363056	14367514	-	4459
nbisL1-transcript-78821	0.814481	5.00444	5.16182	0.0230887	0.070574	315	314	99	246	149	110	471	150	211	336	PGA_scaffold_8__94_contigs__length_81364398	9224747	9228058	+	3312
nbisL1-transcript-10163	0.813672	5.65607	9.5818	0.00196516	0.00899582	309	549	282	283	317	227	455	323	417	527	PGA_scaffold_1__188_contigs__length_130229059	50293581	50305972	+	12392
nbisL1-transcript-35670	0.813557	2.15801	3.45969	0.062882	0.154801	41	13	20	53	13	17	35	37	32	43	PGA_scaffold_2__135_contigs__length_79989185	68925911	68928375	+	2465
nbisL1-transcript-66886	0.812424	4.57473	3.29453	0.0695109	0.167221	160	211	92	145	192	66	42	169	335	351	PGA_scaffold_6__158_contigs__length_65093427	47488469	47492848	-	4380
tsebra_g29148	0.812057	5.89291	6.86194	0.00880507	0.0319746	426	479	485	246	361	334	320	486	471	607	PGA_scaffold_8__94_contigs__length_81364398	36915420	36917244	+	1825
nbisL1-transcript-72861	0.80997	3.48754	6.35273	0.0117201	0.0404657	124	99	53	75	37	52	88	86	72	127	PGA_scaffold_7__48_contigs__length_33662255	16620646	16626641	-	5996
tsebra_g2552	0.809943	1.92934	3.17869	0.0746044	0.176344	61	27	5	24	12	11	35	31	29	34	PGA_scaffold_1__188_contigs__length_130229059	10239446	10243982	+	4537
nbisL1-transcript-61297	0.809118	0.929972	2.44838	0.117646	0.249305	21	22	11	2	6	15	3	5	16	26	PGA_scaffold_6__158_contigs__length_65093427	11290718	11293633	+	2916
tsebra_g26518	0.809061	3.1432	1.7743	0.182851	0.34213	161	41	66	7	29	68	56	80	75	14	PGA_scaffold_7__48_contigs__length_33662255	27221319	27227291	-	5973
nbisL1-transcript-74322	0.808358	4.37418	7.53106	0.00606442	0.0234824	146	255	131	108	90	133	181	138	148	160	PGA_scaffold_7__48_contigs__length_33662255	23866211	23874266	+	8056
nbisL1-transcript-13859	0.806846	1.84262	4.28555	0.0384376	0.105691	19	24	11	41	18	16	26	26	28	34	PGA_scaffold_1__188_contigs__length_130229059	70922026	70956654	-	34629
tsebra_g17274	0.804999	8.9306	5.99145	0.0143754	0.0477924	2822	8653	2343	2171	2251	2140	5418	2358	3788	5732	PGA_scaffold_5__106_contigs__length_63362655	11620912	11641702	+	20791
tsebra_g32074	0.804003	5.74145	9.59224	0.00195401	0.00895039	354	485	353	330	291	234	458	335	435	640	PGA_scaffold_9__74_contigs__length_58108748	20119635	20121116	+	1482
nbisL1-transcript-102589	0.803459	2.84085	4.81119	0.0282755	0.083075	50	38	65	51	26	26	77	29	73	75	PGA_scaffold_9__74_contigs__length_58108748	55870285	55880853	-	10569
nbisL1-transcript-21458	0.803249	6.35751	7.11524	0.00764312	0.0284418	661	609	695	366	423	492	511	442	709	1014	PGA_scaffold_1__188_contigs__length_130229059	115408615	115448375	-	39761
tsebra_g24473	0.803232	7.62082	7.34926	0.00670903	0.0255371	990	2629	961	964	1383	924	1955	1145	1511	2170	PGA_scaffold_6__158_contigs__length_65093427	57063373	57068815	+	5443
tsebra_g28379	0.801876	5.08055	2.2048	0.137582	0.279791	137	209	80	109	523	80	398	92	521	303	PGA_scaffold_8__94_contigs__length_81364398	22936400	22936873	+	474
tsebra_g22163	0.801422	8.93144	4.3941	0.0360635	0.100472	3198	8181	2579	867	3221	1883	4172	2960	4116	6499	PGA_scaffold_6__158_contigs__length_65093427	5361979	5425093	+	63115
nbisL1-transcript-70765	0.801171	2.2709	2.42685	0.119272	0.252104	33	24	7	80	9	21	33	33	37	58	PGA_scaffold_7__48_contigs__length_33662255	6461665	6470073	-	8409
nbisL1-transcript-83147	0.800676	5.11085	8.31401	0.00393405	0.0163181	224	370	207	174	213	192	319	158	268	411	PGA_scaffold_8__94_contigs__length_81364398	31157563	31159278	+	1716
nbisL1-transcript-66632	0.799521	4.81662	6.91021	0.00857049	0.0313092	224	255	166	106	205	107	194	173	265	390	PGA_scaffold_6__158_contigs__length_65093427	46495505	46496770	+	1266
tsebra_g16137	0.798004	4.91807	3.65273	0.0559774	0.141679	182	267	60	372	136	169	196	290	220	227	PGA_scaffold_3__118_contigs__length_77400372	65727090	65728677	+	1588
nbisL1-transcript-82225	0.796989	1.95571	2.77032	0.0960267	0.21411	9	96	10	17	13	15	34	28	33	31	PGA_scaffold_8__94_contigs__length_81364398	25271626	25333387	+	61762
nbisL1-transcript-26419	0.796946	6.29791	4.11663	0.0424635	0.114286	393	711	270	778	479	169	588	431	727	1441	PGA_scaffold_2__135_contigs__length_79989185	10492136	10498864	+	6729
tsebra_g31484	0.795698	5.1022	6.72659	0.0094986	0.0340594	201	261	257	258	159	235	251	207	216	383	PGA_scaffold_9__74_contigs__length_58108748	7732600	7746202	+	13603
nbisL1-transcript-94650	0.795626	5.61917	5.9369	0.0148271	0.0490566	236	749	260	204	311	324	369	350	315	467	PGA_scaffold_9__74_contigs__length_58108748	9109936	9154875	-	44940
tsebra_g10805	0.795432	7.14518	1.73064	0.188329	0.3489	597	1189	306	2289	337	384	3303	229	858	1063	PGA_scaffold_2__135_contigs__length_79989185	26193912	26202221	+	8310
nbisL1-transcript-28718	0.794428	3.3433	4.99207	0.0254637	0.0764398	64	115	51	55	62	26	56	65	152	102	PGA_scaffold_2__135_contigs__length_79989185	23407623	23453980	-	46358
nbisL1-transcript-100481	0.794029	3.34096	4.41711	0.0355802	0.0993647	128	73	25	57	61	43	133	52	65	100	PGA_scaffold_9__74_contigs__length_58108748	45991535	45993182	+	1648
tsebra_g5271	0.793654	2.66108	5.1795	0.0228549	0.0700287	36	60	23	48	42	23	69	25	48	86	PGA_scaffold_1__188_contigs__length_130229059	67468837	67470157	+	1321
nbisL1-transcript-100589	0.791874	3.74778	6.9636	0.00831846	0.0305784	123	136	66	60	78	64	113	65	98	194	PGA_scaffold_9__74_contigs__length_58108748	46596420	46596905	+	486
nbisL1-transcript-484	0.790712	3.33106	6.26274	0.0123303	0.0422602	67	105	35	61	72	58	92	64	60	105	PGA_scaffold_1__188_contigs__length_130229059	1425382	1426998	+	1617
nbisL1-transcript-51085	0.790311	6.79595	6.48136	0.0109011	0.038069	841	954	422	973	575	442	1178	846	919	908	PGA_scaffold_3__118_contigs__length_77400372	72580228	72620657	+	40430
nbisL1-transcript-68920	0.790304	2.44143	4.84302	0.0277583	0.081939	28	49	32	21	46	39	47	21	43	49	PGA_scaffold_6__158_contigs__length_65093427	60289696	60482824	+	193129
nbisL1-transcript-45415	0.790043	3.54026	7.3613	0.00666425	0.0253887	87	112	49	72	73	67	82	76	85	131	PGA_scaffold_3__118_contigs__length_77400372	38148236	38151304	+	3069
nbisL1-transcript-39281	0.789992	3.67794	3.95703	0.0466759	0.122926	134	163	55	84	25	25	120	103	124	137	PGA_scaffold_3__118_contigs__length_77400372	4402527	4641596	+	239070
nbisL1-transcript-67485	0.789936	1.38752	3.90434	0.0481616	0.125768	20	27	6	22	10	8	25	11	18	37	PGA_scaffold_6__158_contigs__length_65093427	51707466	51713728	+	6263
nbisL1-transcript-35541	0.788982	4.55162	7.6626	0.00563771	0.0220714	197	276	108	118	125	93	161	170	213	287	PGA_scaffold_2__135_contigs__length_79989185	66504559	66505509	+	951
nbisL1-transcript-98667	0.786025	2.6871	3.71332	0.0539799	0.137543	40	65	63	17	30	31	20	53	75	60	PGA_scaffold_9__74_contigs__length_58108748	32612089	32617897	+	5809
nbisL1-transcript-4272	0.784776	5.54195	8.61041	0.00334248	0.0141858	353	394	318	240	264	246	312	323	417	497	PGA_scaffold_1__188_contigs__length_130229059	17870032	17910482	-	40451
tsebra_g13014	0.7845	4.75382	4.24477	0.0393713	0.107847	125	294	153	106	231	97	123	130	374	382	PGA_scaffold_2__135_contigs__length_79989185	77774118	77781397	+	7280
nbisL1-transcript-48682	0.783316	2.5129	4.34075	0.0372104	0.103066	70	59	35	22	12	37	47	35	45	43	PGA_scaffold_3__118_contigs__length_77400372	58977307	58979063	-	1757
nbisL1-transcript-18681	0.782827	1.3763	3.55389	0.0594062	0.148357	20	17	12	25	7	7	23	25	20	17	PGA_scaffold_1__188_contigs__length_130229059	101163890	101176565	+	12676
nbisL1-transcript-4262	0.78164	3.37202	6.27697	0.0122317	0.0419747	66	90	50	62	74	40	83	72	118	84	PGA_scaffold_1__188_contigs__length_130229059	17797146	17837044	+	39899
nbisL1-transcript-3846	0.781202	3.795	2.76117	0.0965774	0.214944	58	144	106	12	139	81	130	95	71	149	PGA_scaffold_1__188_contigs__length_130229059	15557324	15626471	+	69148
tsebra_g28253	0.779978	1.98429	4.00289	0.0454224	0.120332	57	29	13	14	19	14	42	25	30	38	PGA_scaffold_8__94_contigs__length_81364398	21161495	21163086	-	1592
tsebra_g16194	0.779212	5.76003	3.51028	0.0609892	0.151158	263	606	158	520	304	87	638	273	579	717	PGA_scaffold_3__118_contigs__length_77400372	67030992	67051569	+	20578
nbisL1-transcript-37688	0.77716	9.04223	6.49046	0.0108455	0.037929	5546	3682	2815	3971	1895	2647	5051	2626	4365	6365	PGA_scaffold_2__135_contigs__length_79989185	78518346	78558682	+	40337
tsebra_g6039	0.777039	5.4558	8.68657	0.00320563	0.0136887	295	457	248	233	267	231	419	253	318	499	PGA_scaffold_1__188_contigs__length_130229059	82403945	82404536	-	592
nbisL1-transcript-61848	0.776236	5.31771	7.30575	0.00687343	0.0260111	299	397	214	234	220	176	217	263	462	459	PGA_scaffold_6__158_contigs__length_65093427	13768171	13790528	-	22358
nbisL1-transcript-69371	0.771933	8.24839	8.12228	0.00437246	0.0178659	1843	3237	1809	1505	1988	1331	2946	1697	2425	3894	PGA_scaffold_7__48_contigs__length_33662255	241792	243174	+	1383
nbisL1-transcript-53207	0.771579	6.90665	3.34408	0.0674471	0.163167	1043	763	676	568	897	661	2282	448	487	779	PGA_scaffold_5__106_contigs__length_63362655	8091808	8092427	-	620
tsebra_g33721	0.771198	5.63308	8.82829	0.00296596	0.0128309	416	461	260	277	279	225	453	289	406	612	PGA_scaffold_9__74_contigs__length_58108748	57253942	57254861	-	920
nbisL1-transcript-101963	0.770745	2.37825	2.39457	0.121757	0.255804	34	20	66	11	29	16	23	57	64	31	PGA_scaffold_9__74_contigs__length_58108748	53323957	53336583	+	12627
nbisL1-transcript-110778	0.769994	5.85598	1.09847	0.294602	0.475255	280	657	309	0	700	304	423	386	422	749	PGA_scaffold_254__1_contigs__length_5668	1609	2517	+	909
tsebra_g22640	0.768621	5.50163	6.96342	0.00831927	0.0305784	363	502	231	251	228	216	245	281	542	507	PGA_scaffold_6__158_contigs__length_65093427	13776886	13813074	+	36189
nbisL1-transcript-2175	0.76826	3.89226	5.3627	0.0205719	0.0643503	102	128	117	54	92	66	85	91	195	143	PGA_scaffold_1__188_contigs__length_130229059	8848637	8968086	+	119450
tsebra_g862	0.768064	5.15747	8.32498	0.00391035	0.016229	262	428	200	207	152	174	287	245	294	399	PGA_scaffold_10__19_contigs__length_45498505	19361489	19388888	-	27400
tsebra_g16919	0.767244	7.1198	2.05098	0.152108	0.301095	397	3649	129	641	722	376	1076	1182	1336	1660	PGA_scaffold_5__106_contigs__length_63362655	2724451	2730732	+	6282
nbisL1-transcript-108675	0.766956	5.96758	6.84182	0.00890482	0.0322622	366	587	387	403	357	222	515	341	786	676	PGA_scaffold_10__19_contigs__length_45498505	32506342	32508466	-	2125
nbisL1-transcript-37171	0.766729	6.51784	8.20838	0.00416974	0.0171654	656	882	654	418	504	469	801	607	633	1104	PGA_scaffold_2__135_contigs__length_79989185	76138639	76141583	+	2945
nbisL1-transcript-99600	0.766272	7.45107	8.07349	0.00449175	0.0182513	963	1968	958	998	1102	846	1699	977	1399	2076	PGA_scaffold_9__74_contigs__length_58108748	38948690	38949035	-	346
nbisL1-transcript-99548	0.7658	4.25127	5.46521	0.0193987	0.0613181	103	146	80	166	125	62	193	142	148	215	PGA_scaffold_9__74_contigs__length_58108748	38702246	38704803	-	2558
nbisL1-transcript-24616	0.7651	4.71475	4.63612	0.0313057	0.0899204	348	134	174	104	119	124	222	118	279	312	PGA_scaffold_2__135_contigs__length_79989185	1001672	1003574	+	1903
nbisL1-transcript-76832	0.765046	1.13123	3.7887	0.0515996	0.132934	16	16	8	14	13	15	19	7	16	20	PGA_scaffold_8__94_contigs__length_81364398	312705	390388	+	77684
nbisL1-transcript-102879	0.764725	1.16021	3.28964	0.0697185	0.167518	20	31	9	6	8	8	9	11	24	31	PGA_scaffold_9__74_contigs__length_58108748	56981838	56990434	-	8597
nbisL1-transcript-13810	0.763161	2.71674	5.72281	0.0167459	0.0542844	62	40	34	41	36	31	48	36	60	81	PGA_scaffold_1__188_contigs__length_130229059	70757482	70783205	-	25724
tsebra_g12894	0.762389	4.60882	7.75469	0.00535732	0.0211623	194	241	135	132	130	115	273	132	187	260	PGA_scaffold_2__135_contigs__length_79989185	76283375	76284945	+	1571
nbisL1-transcript-7661	0.761559	4.48727	5.41491	0.0199655	0.0628094	255	230	116	85	100	104	268	96	164	273	PGA_scaffold_1__188_contigs__length_130229059	36766640	36849138	+	82499
nbisL1-transcript-109898	0.760881	5.17769	6.21431	0.0126722	0.0431625	164	402	209	214	234	158	440	225	257	351	PGA_scaffold_10__19_contigs__length_45498505	43212789	43216277	-	3489
nbisL1-transcript-15362	0.759123	2.18559	4.54662	0.0329838	0.0935534	35	25	23	35	25	26	21	32	37	54	PGA_scaffold_1__188_contigs__length_130229059	77528783	77545600	-	16818
nbisL1-transcript-67684	0.75793	1.75772	0.645085	0.421875	0.60324	76	0	21	13	0	55	15	5	4	25	PGA_scaffold_6__158_contigs__length_65093427	53193704	53210935	+	17232
tsebra_g28529	0.756872	0.84062	2.54631	0.110552	0.238188	14	14	6	15	5	17	8	13	12	6	PGA_scaffold_8__94_contigs__length_81364398	25184926	25185670	+	745
tsebra_g8558	0.756707	4.94704	1.4165	0.23398	0.406517	520	139	281	19	94	400	71	141	225	198	PGA_scaffold_1__188_contigs__length_130229059	109123277	109125155	-	1879
tsebra_g206	0.756493	1.68103	1.95282	0.162283	0.314831	64	19	6	3	15	12	38	25	21	20	PGA_scaffold_10__19_contigs__length_45498505	4058088	4060832	-	2745
tsebra_g4573	0.755649	5.79694	5.73618	0.0166189	0.0539364	427	718	242	301	278	217	772	258	469	538	PGA_scaffold_1__188_contigs__length_130229059	52982873	52995162	+	12290
nbisL1-transcript-102968	0.755479	5.66518	8.80161	0.00300965	0.0129808	393	479	276	316	259	244	456	323	397	601	PGA_scaffold_9__74_contigs__length_58108748	57253872	57254942	+	1071
tsebra_g4161	0.755285	3.64128	5.54766	0.0185054	0.0590639	131	90	41	85	69	59	110	87	85	148	PGA_scaffold_1__188_contigs__length_130229059	44837118	44838008	-	891
nbisL1-transcript-37165	0.754978	5.8558	2.83428	0.0922724	0.20771	238	941	648	116	146	260	524	256	544	798	PGA_scaffold_2__135_contigs__length_79989185	76123223	76131831	+	8609
nbisL1-transcript-6745	0.754356	1.44097	3.19378	0.073919	0.175063	19	15	15	23	11	10	41	16	10	23	PGA_scaffold_1__188_contigs__length_130229059	31204106	31265233	+	61128
tsebra_g22014	0.75392	2.75076	3.51467	0.0608279	0.150861	59	85	30	22	37	9	42	53	68	105	PGA_scaffold_6__158_contigs__length_65093427	1966346	1968484	+	2139
nbisL1-transcript-51188	0.753365	1.66991	3.93268	0.0473563	0.124308	18	53	12	12	14	12	24	25	26	31	PGA_scaffold_3__118_contigs__length_77400372	72778204	72779266	+	1063
nbisL1-transcript-30091	0.751453	3.34306	6.74876	0.0093813	0.0337142	84	97	51	67	43	53	82	69	92	93	PGA_scaffold_2__135_contigs__length_79989185	31451348	31512122	+	60775
nbisL1-transcript-31527	0.75076	1.40436	2.29786	0.129552	0.267775	27	23	10	17	8	8	25	3	11	62	PGA_scaffold_2__135_contigs__length_79989185	41901618	41909188	-	7571
nbisL1-transcript-94374	0.75031	5.13825	6.44664	0.0111163	0.0386849	255	245	218	260	176	228	263	233	214	425	PGA_scaffold_9__74_contigs__length_58108748	7732363	7746329	-	13967
tsebra_g15883	0.750264	5.3271	7.0938	0.0077351	0.0286987	204	390	272	260	214	200	352	210	414	424	PGA_scaffold_3__118_contigs__length_77400372	59245218	59251286	-	6069
nbisL1-transcript-83020	0.750103	2.74418	4.03413	0.0445887	0.118622	71	80	25	28	29	19	87	43	34	86	PGA_scaffold_8__94_contigs__length_81364398	30861968	30870135	+	8168
nbisL1-transcript-110146	0.748707	4.6918	6.54234	0.0105337	0.0370569	210	291	108	138	146	159	229	195	156	244	PGA_scaffold_10__19_contigs__length_45498505	44336850	44340581	-	3732
tsebra_g15841	0.748681	5.51993	1.7019	0.19204	0.353479	85	154	126	700	311	313	145	306	683	260	PGA_scaffold_3__118_contigs__length_77400372	58719666	58723098	-	3433
nbisL1-transcript-22066	0.748111	5.97233	3.80135	0.0512112	0.132188	511	532	504	115	438	326	288	458	621	795	PGA_scaffold_1__188_contigs__length_130229059	120558566	120558780	+	215
nbisL1-transcript-87447	0.74797	3.4132	3.87186	0.0491021	0.127647	130	56	48	92	26	64	92	62	95	93	PGA_scaffold_8__94_contigs__length_81364398	55242477	55300216	+	57740
tsebra_g33233	0.747786	7.56757	6.05228	0.0138883	0.0465345	1074	2315	1189	1052	938	1086	977	1396	2147	1703	PGA_scaffold_9__74_contigs__length_58108748	48202273	48215479	+	13207
nbisL1-transcript-23334	0.747687	4.86693	7.43391	0.00640063	0.0246043	174	296	198	177	139	171	260	166	213	337	PGA_scaffold_1__188_contigs__length_130229059	127159983	127174631	+	14649
tsebra_g31303	0.747629	5.55651	1.93541	0.164168	0.316941	677	101	468	231	64	457	324	160	317	498	PGA_scaffold_9__74_contigs__length_58108748	2193289	2243234	-	49946
nbisL1-transcript-34748	0.746044	3.7631	3.94608	0.0469808	0.12361	88	183	100	39	64	61	60	77	199	142	PGA_scaffold_2__135_contigs__length_79989185	62913392	62923474	+	10083
tsebra_g29352	0.745475	5.57265	6.18051	0.0129165	0.043845	498	535	183	232	229	202	530	272	405	512	PGA_scaffold_8__94_contigs__length_81364398	42854687	42864089	-	9403
nbisL1-transcript-97646	0.743324	3.02383	4.04894	0.044199	0.11783	105	69	39	40	25	23	81	45	59	129	PGA_scaffold_9__74_contigs__length_58108748	25937121	25939398	-	2278
nbisL1-transcript-21753	0.742673	1.93707	2.71493	0.0994131	0.219588	41	27	11	35	10	4	30	32	45	39	PGA_scaffold_1__188_contigs__length_130229059	117758490	117769545	+	11056
nbisL1-transcript-79151	0.74246	1.64843	2.37857	0.12301	0.257795	45	12	9	25	8	13	38	11	38	17	PGA_scaffold_8__94_contigs__length_81364398	10219778	10220071	+	294
nbisL1-transcript-18807	0.742339	2.03541	3.94017	0.0471459	0.123896	29	34	27	12	29	18	21	19	53	48	PGA_scaffold_1__188_contigs__length_130229059	101783942	101853448	-	69507
nbisL1-transcript-38688	0.742128	6.56117	3.44532	0.0634311	0.155756	388	1439	215	370	899	410	747	691	903	1021	PGA_scaffold_3__118_contigs__length_77400372	2055461	2096564	+	41104
nbisL1-transcript-16505	0.741748	6.06706	7.44636	0.00635649	0.0244752	398	787	307	431	380	296	540	459	594	813	PGA_scaffold_1__188_contigs__length_130229059	86409772	86411595	+	1824
nbisL1-transcript-28665	0.741286	5.95968	5.40137	0.020121	0.0632008	629	482	244	467	280	273	618	330	754	514	PGA_scaffold_2__135_contigs__length_79989185	23226497	23228472	+	1976
nbisL1-transcript-20135	0.740532	4.96516	1.38393	0.239433	0.413374	511	119	316	20	85	381	81	165	224	220	PGA_scaffold_1__188_contigs__length_130229059	109122994	109125737	+	2744
nbisL1-transcript-75182	0.740243	3.76494	2.79976	0.0942781	0.210952	56	109	96	137	42	76	33	80	204	137	PGA_scaffold_7__48_contigs__length_33662255	28752299	28760385	+	8087
tsebra_g1932	0.740071	2.73957	4.74849	0.0293241	0.0854459	53	35	58	30	35	37	47	47	59	63	PGA_scaffold_10__19_contigs__length_45498505	44463649	44473730	-	10082
nbisL1-transcript-81146	0.740032	1.25734	2.26737	0.132124	0.271895	6	24	14	8	21	10	20	12	37	6	PGA_scaffold_8__94_contigs__length_81364398	21379501	21383269	-	3769
tsebra_g15368	0.739963	2.4957	3.86158	0.0494037	0.128294	79	42	21	20	27	22	49	39	34	79	PGA_scaffold_3__118_contigs__length_77400372	47589741	47592066	-	2326
nbisL1-transcript-89806	0.739903	4.67502	5.36438	0.0205521	0.0643284	157	324	136	89	176	109	159	170	227	379	PGA_scaffold_8__94_contigs__length_81364398	68818927	68862115	-	43189
nbisL1-transcript-93650	0.739599	5.83662	2.04262	0.152946	0.302054	767	121	589	294	84	523	420	244	410	536	PGA_scaffold_9__74_contigs__length_58108748	2190849	2243448	+	52600
tsebra_g31923	0.73932	7.57236	4.20504	0.040304	0.109747	908	3534	1042	610	938	1081	1472	1678	1376	1655	PGA_scaffold_9__74_contigs__length_58108748	17613444	17639237	+	25794
nbisL1-transcript-41487	0.738949	5.31508	6.51664	0.010687	0.0375	362	333	289	167	190	250	369	235	328	356	PGA_scaffold_3__118_contigs__length_77400372	15476760	15477786	+	1027
tsebra_g29872	0.738944	5.86011	6.67864	0.00975752	0.0347893	423	597	324	306	327	223	716	284	491	683	PGA_scaffold_8__94_contigs__length_81364398	53378025	53379663	+	1639
nbisL1-transcript-82867	0.737645	3.66252	2.17364	0.140393	0.284033	175	52	78	105	9	93	67	96	105	106	PGA_scaffold_8__94_contigs__length_81364398	29774951	29777569	-	2619
nbisL1-transcript-27876	0.736828	2.04395	3.4071	0.0649163	0.158668	51	38	10	10	28	18	29	31	40	37	PGA_scaffold_2__135_contigs__length_79989185	19254252	19274699	+	20448
nbisL1-transcript-46999	0.736279	1.93345	2.56257	0.10942	0.236436	26	29	24	28	14	23	22	48	28	8	PGA_scaffold_3__118_contigs__length_77400372	49415334	49449279	-	33946
nbisL1-transcript-96506	0.736127	7.45667	7.96246	0.00477576	0.0192282	1289	1472	1087	1204	814	930	1601	954	1487	2110	PGA_scaffold_9__74_contigs__length_58108748	18806284	18824748	+	18465
nbisL1-transcript-82202	0.735797	5.60053	4.47987	0.0342963	0.0964662	285	437	226	303	352	115	611	269	341	743	PGA_scaffold_8__94_contigs__length_81364398	25203072	25204188	+	1117
tsebra_g16946	0.735755	1.4331	2.40678	0.120811	0.254328	23	22	18	12	10	31	16	13	21	6	PGA_scaffold_5__106_contigs__length_63362655	3060843	3062612	-	1770
nbisL1-transcript-108020	0.735359	4.16186	4.29552	0.0382129	0.105192	179	85	129	128	59	89	112	101	220	190	PGA_scaffold_10__19_contigs__length_45498505	28272599	28311340	+	38742
nbisL1-transcript-37409	0.735185	2.89993	0.352586	0.552653	0.715947	0	146	79	42	0	1	178	95	6	0	PGA_scaffold_2__135_contigs__length_79989185	76930990	76936513	-	5524
nbisL1-transcript-63696	0.734605	6.8433	6.6479	0.00992729	0.0352911	785	1280	732	474	665	410	1000	707	1086	1579	PGA_scaffold_6__158_contigs__length_65093427	27651448	27666622	-	15175
nbisL1-transcript-59475	0.734023	4.31606	5.14755	0.0232793	0.0710874	179	179	175	73	68	113	157	141	139	229	PGA_scaffold_6__158_contigs__length_65093427	2409410	2413678	-	4269
nbisL1-transcript-59497	0.731957	7.89162	4.95684	0.0259877	0.077652	1305	2859	1772	681	1523	1071	1481	1666	2393	3031	PGA_scaffold_6__158_contigs__length_65093427	2452327	2558976	+	106650
nbisL1-transcript-82959	0.731715	10.3249	7.98032	0.00472885	0.0190673	8436	13261	8333	6918	6610	8246	10051	8050	10360	13347	PGA_scaffold_8__94_contigs__length_81364398	30691451	30725075	+	33625
tsebra_g28452	0.730607	6.59506	5.13491	0.0234493	0.0715071	1134	560	459	641	426	442	697	628	756	1460	PGA_scaffold_8__94_contigs__length_81364398	24007080	24020520	+	13441
tsebra_g29515	0.73004	7.13743	7.68889	0.00555619	0.0217872	1156	1146	831	852	718	691	1163	983	1473	1252	PGA_scaffold_8__94_contigs__length_81364398	46342428	46452954	+	110527
tsebra_g29849	0.729816	2.02926	4.26502	0.0389049	0.106736	46	31	14	25	17	16	40	21	37	45	PGA_scaffold_8__94_contigs__length_81364398	52765262	52765711	-	450
nbisL1-transcript-26512	0.729463	2.03407	3.69711	0.0545067	0.138708	13	47	24	19	29	17	21	22	45	56	PGA_scaffold_2__135_contigs__length_79989185	10693455	10694141	+	687
tsebra_g29330	0.729457	2.61712	5.57279	0.0182417	0.0583494	40	56	44	31	29	34	44	45	50	60	PGA_scaffold_8__94_contigs__length_81364398	42259025	42259432	-	408
tsebra_g28993	0.729165	3.25559	4.94666	0.0261411	0.0780042	73	79	31	56	73	48	71	56	67	142	PGA_scaffold_8__94_contigs__length_81364398	33367619	33368754	-	1136
nbisL1-transcript-39801	0.728728	4.99382	7.1008	0.00770496	0.0286235	222	343	159	170	189	138	305	169	278	422	PGA_scaffold_3__118_contigs__length_77400372	5742050	5743998	+	1949
nbisL1-transcript-109890	0.72854	2.87091	5.13458	0.0234538	0.071511	47	78	35	51	33	25	89	47	63	65	PGA_scaffold_10__19_contigs__length_45498505	43202335	43210242	+	7908
nbisL1-transcript-23589	0.728078	5.24773	4.29657	0.0381893	0.10516	326	298	371	88	181	203	316	247	363	369	PGA_scaffold_1__188_contigs__length_130229059	127593304	127694546	+	101243
nbisL1-transcript-43192	0.727617	4.66648	6.69935	0.00964479	0.0344848	174	203	143	160	153	141	237	117	255	264	PGA_scaffold_3__118_contigs__length_77400372	27868419	27869015	+	597
tsebra_g5687	0.727054	4.3367	2.50355	0.11359	0.243158	89	235	193	64	100	52	46	163	268	318	PGA_scaffold_1__188_contigs__length_130229059	74999279	75000212	-	934
nbisL1-transcript-73399	0.727048	8.78563	4.78444	0.028718	0.0840265	4687	2697	1904	3656	1725	1892	2705	3383	4031	6009	PGA_scaffold_7__48_contigs__length_33662255	19636932	19666545	-	29614
tsebra_g27811	0.726975	1.09208	2.70878	0.099797	0.220288	20	27	6	9	7	8	33	7	10	21	PGA_scaffold_8__94_contigs__length_81364398	12133471	12135343	-	1873
nbisL1-transcript-48329	0.726717	3.96761	4.6279	0.0314561	0.0902581	159	119	96	110	40	106	94	99	141	161	PGA_scaffold_3__118_contigs__length_77400372	56892069	56944211	+	52143
tsebra_g8546	0.726001	1.99011	2.81732	0.0932517	0.209371	61	23	25	12	9	30	31	17	33	35	PGA_scaffold_1__188_contigs__length_130229059	108765571	108770537	+	4967
nbisL1-transcript-80405	0.725911	0.489098	2.3896	0.122145	0.256349	8	11	3	7	11	2	9	10	18	9	PGA_scaffold_8__94_contigs__length_81364398	15976166	16009666	-	33501
nbisL1-transcript-63695	0.725786	4.42891	5.83361	0.0157228	0.0515155	143	254	118	107	116	61	198	150	227	252	PGA_scaffold_6__158_contigs__length_65093427	27651448	27666622	+	15175
nbisL1-transcript-36711	0.725638	5.41047	4.23479	0.0396036	0.108301	471	406	108	227	253	151	569	248	314	470	PGA_scaffold_2__135_contigs__length_79989185	74922577	74924709	-	2133
nbisL1-transcript-32637	0.725135	1.95804	3.14334	0.0762376	0.179163	29	19	23	38	11	20	27	17	54	29	PGA_scaffold_2__135_contigs__length_79989185	51041892	51077586	-	35695
nbisL1-transcript-37060	0.723716	7.15229	7.14373	0.00752264	0.0280744	769	1634	816	732	883	691	1391	922	1092	1651	PGA_scaffold_2__135_contigs__length_79989185	75882424	75884175	+	1752
nbisL1-transcript-70195	0.723654	1.53201	3.23597	0.0720375	0.171681	18	16	18	9	26	7	21	20	31	32	PGA_scaffold_7__48_contigs__length_33662255	3530499	3538961	-	8463
nbisL1-transcript-69027	0.722736	3.58304	4.19113	0.0406359	0.110463	48	84	96	77	73	78	93	89	56	146	PGA_scaffold_6__158_contigs__length_65093427	60703294	60717033	+	13740
tsebra_g4271	0.72199	8.99327	7.88483	0.00498513	0.0199469	3351	5204	2624	2945	3081	2519	4647	3095	3901	6669	PGA_scaffold_1__188_contigs__length_130229059	47318218	47319918	-	1701
nbisL1-transcript-65720	0.721829	1.29775	2.2561	0.133089	0.273386	13	6	17	30	5	9	15	20	25	21	PGA_scaffold_6__158_contigs__length_65093427	41493495	41494104	+	610
tsebra_g10160	0.721375	2.18813	4.36894	0.0365997	0.101643	26	48	24	19	31	15	49	28	48	37	PGA_scaffold_2__135_contigs__length_79989185	10808029	10808340	-	312
nbisL1-transcript-24098	0.721211	4.12927	5.01384	0.0251455	0.0756563	212	147	63	85	89	68	173	104	149	225	PGA_scaffold_1__188_contigs__length_130229059	129146888	129149401	-	2514
nbisL1-transcript-52642	0.720038	7.14607	1.66776	0.196559	0.359686	344	3743	122	615	761	340	1169	1291	1419	1626	PGA_scaffold_5__106_contigs__length_63362655	2704857	2730842	-	25986
tsebra_g33659	0.719077	0.660423	2.15519	0.142089	0.286462	12	11	6	7	10	0	17	9	6	28	PGA_scaffold_9__74_contigs__length_58108748	56644706	56646311	-	1606
tsebra_g5550	0.719028	6.73805	6.31401	0.0119788	0.041255	844	1015	481	836	441	473	1208	639	923	1094	PGA_scaffold_1__188_contigs__length_130229059	72913000	72964764	-	51765
nbisL1-transcript-78679	0.71886	5.50195	5.32295	0.0210464	0.065556	444	334	359	150	222	259	353	321	351	506	PGA_scaffold_8__94_contigs__length_81364398	8229468	9025658	+	796191
nbisL1-transcript-98461	0.718131	7.83157	4.89953	0.0268641	0.0798684	2443	1744	1723	1132	675	1506	1886	1442	2099	1867	PGA_scaffold_9__74_contigs__length_58108748	30866687	30965835	-	99149
tsebra_g3653	0.716175	7.88427	6.18473	0.0128857	0.0437744	1600	2583	1321	1032	1501	828	2425	1320	2171	3240	PGA_scaffold_1__188_contigs__length_130229059	33866167	33893404	+	27238
nbisL1-transcript-4554	0.715583	5.71508	6.55922	0.0104342	0.0367839	391	402	363	361	214	246	422	371	411	688	PGA_scaffold_1__188_contigs__length_130229059	19167275	19180117	+	12843
tsebra_g12324	0.714931	9.06642	3.11376	0.0776337	0.181647	2721	5926	5002	1755	2702	3913	1567	3421	6710	5026	PGA_scaffold_2__135_contigs__length_79989185	64187881	64224485	+	36605
tsebra_g3801	0.714832	4.5612	4.52951	0.0333152	0.0942742	271	232	124	100	90	126	299	122	127	280	PGA_scaffold_1__188_contigs__length_130229059	36767202	37023597	-	256396
tsebra_g22379	0.713472	1.67039	1.04219	0.307312	0.489175	17	12	42	0	22	12	9	14	8	94	PGA_scaffold_6__158_contigs__length_65093427	8478332	8481853	+	3522
nbisL1-transcript-14001	0.712665	6.32687	6.82358	0.00899621	0.0325279	509	697	451	631	368	453	751	523	604	867	PGA_scaffold_1__188_contigs__length_130229059	71452921	71454919	+	1999
nbisL1-transcript-102599	0.712088	2.74565	4.01266	0.0451598	0.119824	81	46	41	32	21	41	40	37	74	67	PGA_scaffold_9__74_contigs__length_58108748	55896855	55904693	-	7839
nbisL1-transcript-106747	0.711443	6.57497	4.03765	0.0444959	0.11843	690	661	490	850	417	682	469	922	774	683	PGA_scaffold_10__19_contigs__length_45498505	21696412	21844894	+	148483
nbisL1-transcript-1311	0.711092	2.01659	4.19383	0.0405713	0.110327	25	51	21	15	22	16	34	18	45	47	PGA_scaffold_1__188_contigs__length_130229059	6407173	6417185	-	10013
nbisL1-transcript-10136	0.711046	1.4813	1.79571	0.180232	0.33902	50	7	2	15	13	12	31	18	22	20	PGA_scaffold_1__188_contigs__length_130229059	50243239	50245362	+	2124
nbisL1-transcript-105417	0.710718	1.30981	3.07571	0.07947	0.184807	21	27	7	9	15	6	28	19	12	29	PGA_scaffold_10__19_contigs__length_45498505	12182850	12200992	-	18143
tsebra_g10331	0.710705	9.48727	6.27536	0.0122428	0.0420063	6467	5148	4632	4786	2779	4527	5434	4173	6254	8241	PGA_scaffold_2__135_contigs__length_79989185	15674158	15701129	+	26972
tsebra_g13283	0.710254	2.89799	4.31765	0.037719	0.104172	67	86	20	51	30	35	64	65	51	73	PGA_scaffold_3__118_contigs__length_77400372	1824303	1842150	+	17848
nbisL1-transcript-81283	0.709877	0.875627	2.33059	0.126854	0.263636	18	3	10	13	8	12	11	14	14	11	PGA_scaffold_8__94_contigs__length_81364398	22085504	22134706	+	49203
nbisL1-transcript-36338	0.709589	6.55956	5.19395	0.0226656	0.0695812	568	1020	672	365	558	374	564	600	1120	1278	PGA_scaffold_2__135_contigs__length_79989185	73550986	73566798	+	15813
nbisL1-transcript-42082	0.709342	0.898133	2.37443	0.123337	0.258308	10	20	19	4	4	4	13	9	25	18	PGA_scaffold_3__118_contigs__length_77400372	18980028	19538087	+	558060
tsebra_g22979	0.708421	6.23216	5.95088	0.0147099	0.0487571	452	781	330	541	421	345	890	422	527	914	PGA_scaffold_6__158_contigs__length_65093427	23301124	23348416	-	47293
nbisL1-transcript-105406	0.707596	3.93721	5.3184	0.0211014	0.0656883	82	170	97	99	66	50	132	94	172	187	PGA_scaffold_10__19_contigs__length_45498505	12165173	12177625	+	12453
nbisL1-transcript-5174	0.707295	8.72133	2.94181	0.0863138	0.197126	3205	5409	4030	547	1626	2483	3251	3058	3136	4856	PGA_scaffold_1__188_contigs__length_130229059	22612440	22629662	-	17223
nbisL1-transcript-31282	0.706719	2.83401	5.70485	0.0169181	0.0547617	47	75	42	37	35	34	67	41	67	73	PGA_scaffold_2__135_contigs__length_79989185	40569341	40570490	-	1150
tsebra_g15976	0.706409	7.01488	4.97196	0.0257614	0.0771016	1145	1246	460	1101	460	701	938	971	1316	1178	PGA_scaffold_3__118_contigs__length_77400372	61191631	61201254	+	9624
nbisL1-transcript-28319	0.706368	2.09878	4.11548	0.0424924	0.114349	37	52	23	21	11	17	44	28	29	50	PGA_scaffold_2__135_contigs__length_79989185	21438286	21459982	-	21697
nbisL1-transcript-10855	0.706056	6.30516	4.81304	0.0282451	0.0829967	490	1022	336	458	434	257	498	478	898	1260	PGA_scaffold_1__188_contigs__length_130229059	55020138	55025084	-	4947
nbisL1-transcript-44687	0.705141	7.88568	5.8568	0.0155169	0.0509627	1185	2416	1734	1205	1333	1390	1509	1607	2530	2329	PGA_scaffold_3__118_contigs__length_77400372	32170690	32314812	+	144123
tsebra_g32443	0.704866	3.29425	3.92892	0.0474624	0.124473	95	72	22	63	68	40	93	68	65	133	PGA_scaffold_9__74_contigs__length_58108748	27850400	27855108	-	4709
tsebra_g28949	0.704666	9.33395	5.15388	0.0231945	0.0708679	3991	5527	5823	2215	3666	3990	4895	4243	5980	6376	PGA_scaffold_8__94_contigs__length_81364398	32690270	32720240	+	29971
nbisL1-transcript-14866	0.703564	3.55522	3.91166	0.0479523	0.1254	114	66	86	79	35	45	138	55	90	163	PGA_scaffold_1__188_contigs__length_130229059	74936184	74936502	+	319
tsebra_g30213	0.702882	5.4202	5.07066	0.0243342	0.0736758	413	291	217	251	236	158	476	221	310	663	PGA_scaffold_8__94_contigs__length_81364398	60471135	60472223	+	1089
nbisL1-transcript-13809	0.701689	6.25494	6.67069	0.00980111	0.0349217	564	539	462	462	453	334	615	464	782	972	PGA_scaffold_1__188_contigs__length_130229059	70754556	70757617	+	3062
nbisL1-transcript-49592	0.701448	2.5271	2.19702	0.138278	0.280789	104	29	14	29	16	15	39	54	68	50	PGA_scaffold_3__118_contigs__length_77400372	64538644	64548793	-	10150
nbisL1-transcript-6586	0.700971	4.37003	1.75115	0.185732	0.345752	237	299	25	72	115	29	389	78	226	163	PGA_scaffold_1__188_contigs__length_130229059	30459974	30462549	+	2576
nbisL1-transcript-5436	0.69972	4.19024	6.17174	0.0129807	0.0440222	142	152	75	110	120	94	165	115	148	214	PGA_scaffold_1__188_contigs__length_130229059	24120962	24133566	+	12605
tsebra_g2996	0.699109	4.6959	6.02682	0.0140901	0.0470573	236	224	127	142	137	103	288	148	208	333	PGA_scaffold_1__188_contigs__length_130229059	19320382	19329319	-	8938
nbisL1-transcript-9337	0.699071	0.963453	2.5881	0.10767	0.233605	24	16	3	5	12	8	16	10	19	18	PGA_scaffold_1__188_contigs__length_130229059	46281036	46415193	-	134158
nbisL1-transcript-36483	0.698959	4.4111	2.49067	0.114523	0.244726	405	135	97	55	50	124	210	133	169	204	PGA_scaffold_2__135_contigs__length_79989185	74091009	74092835	+	1827
nbisL1-transcript-61857	0.698665	1.03986	1.88002	0.170332	0.325492	30	5	9	9	8	15	6	11	27	12	PGA_scaffold_6__158_contigs__length_65093427	13799858	13813619	+	13762
nbisL1-transcript-102573	0.698543	3.5275	4.46247	0.0346474	0.0972296	131	94	39	55	66	54	127	81	100	92	PGA_scaffold_9__74_contigs__length_58108748	55532602	55534416	+	1815
nbisL1-transcript-77228	0.698288	3.35452	5.59262	0.0180363	0.0578188	87	89	60	50	51	68	81	71	69	106	PGA_scaffold_8__94_contigs__length_81364398	1268013	1271605	-	3593
nbisL1-transcript-28252	0.697159	2.09038	4.58625	0.0322295	0.0918769	31	38	22	21	24	28	34	24	30	46	PGA_scaffold_2__135_contigs__length_79989185	21162772	21164272	+	1501
nbisL1-transcript-24648	0.696715	0.833832	2.50879	0.113213	0.242635	8	20	13	9	4	4	21	11	18	10	PGA_scaffold_2__135_contigs__length_79989185	1273819	1321742	-	47924
tsebra_g12753	0.695531	2.98791	1.05905	0.303431	0.48504	88	13	56	34	51	13	246	27	20	20	PGA_scaffold_2__135_contigs__length_79989185	74403867	74404265	+	399
nbisL1-transcript-10358	0.695271	0.789266	2.41027	0.120541	0.253882	17	11	8	13	2	14	9	9	11	16	PGA_scaffold_1__188_contigs__length_130229059	51775705	51811167	-	35463
nbisL1-transcript-8952	0.694994	3.82277	5.30053	0.021319	0.0662717	141	136	54	74	73	55	138	85	122	187	PGA_scaffold_1__188_contigs__length_130229059	44835282	44838091	+	2810
tsebra_g28020	0.694791	7.06522	1.90207	0.167846	0.322039	265	335	759	1784	789	416	1373	1181	907	1697	PGA_scaffold_8__94_contigs__length_81364398	16310459	16311836	+	1378
nbisL1-transcript-52351	0.694731	2.27198	2.73652	0.0980782	0.217371	36	41	46	15	17	42	26	34	47	22	PGA_scaffold_5__106_contigs__length_63362655	1147825	1277605	-	129781
tsebra_g5365	0.694447	6.41696	5.7312	0.0166661	0.0540657	433	1121	449	443	490	504	854	473	614	1023	PGA_scaffold_1__188_contigs__length_130229059	69304510	69306653	+	2144
nbisL1-transcript-85685	0.694183	7.10135	6.78223	0.00920697	0.0331545	1136	1054	792	832	711	698	1148	965	1466	1221	PGA_scaffold_8__94_contigs__length_81364398	46351863	46453149	-	101287
nbisL1-transcript-31490	0.69403	6.0235	3.98492	0.0459094	0.121388	521	680	183	307	506	200	577	408	545	1085	PGA_scaffold_2__135_contigs__length_79989185	41734950	41757147	-	22198
tsebra_g8759	0.693335	7.05755	4.7686	0.0289834	0.0846786	951	1072	1122	492	732	878	761	810	1461	1370	PGA_scaffold_1__188_contigs__length_130229059	113177488	113185514	-	8027
nbisL1-transcript-73937	0.691292	5.07715	4.13279	0.04206	0.113478	302	260	115	331	111	182	246	228	345	354	PGA_scaffold_7__48_contigs__length_33662255	22165034	22210540	-	45507
nbisL1-transcript-9933	0.691134	3.18936	5.00761	0.0252361	0.0758707	66	80	33	64	54	51	59	64	74	114	PGA_scaffold_1__188_contigs__length_130229059	49579443	49593488	+	14046
nbisL1-transcript-39495	0.690209	1.06054	3.0932	0.0786202	0.183348	11	19	7	17	9	11	16	9	17	24	PGA_scaffold_3__118_contigs__length_77400372	5223165	5224639	-	1475
nbisL1-transcript-56616	0.689952	2.4736	3.74396	0.0529986	0.135625	43	63	23	32	24	28	29	21	73	74	PGA_scaffold_5__106_contigs__length_63362655	43987149	44114511	-	127363
nbisL1-transcript-675	0.688783	10.2789	2.57433	0.10861	0.235075	5335	14630	1881	12552	7414	3992	15275	7723	9245	16903	PGA_scaffold_1__188_contigs__length_130229059	2663927	2671428	-	7502
nbisL1-transcript-67888	0.688354	6.14579	3.58843	0.0581834	0.146134	717	684	560	220	243	194	533	455	920	930	PGA_scaffold_6__158_contigs__length_65093427	53710707	53731288	-	20582
nbisL1-transcript-50658	0.686855	7.77508	7.20297	0.0072783	0.027297	1566	2539	1025	1212	1158	1193	1923	1452	1773	2573	PGA_scaffold_3__118_contigs__length_77400372	70461791	70547005	-	85215
tsebra_g10097	0.68652	0.688632	2.54885	0.110375	0.237899	11	9	9	11	6	7	6	9	14	22	PGA_scaffold_2__135_contigs__length_79989185	9276918	9281596	-	4679
tsebra_g22447	0.686374	3.11056	2.996	0.0834703	0.192191	97	47	71	41	23	28	69	35	106	130	PGA_scaffold_6__158_contigs__length_65093427	9944458	9984782	-	40325
nbisL1-transcript-99609	0.686167	3.80509	5.05472	0.0245589	0.0742517	122	102	92	87	53	70	97	122	103	164	PGA_scaffold_9__74_contigs__length_58108748	38957810	39275595	+	317786
nbisL1-transcript-44834	0.685503	7.94799	6.20111	0.012767	0.0434249	1363	2608	1194	1438	1628	1062	2367	1576	2052	3301	PGA_scaffold_3__118_contigs__length_77400372	33608739	33610515	+	1777
nbisL1-transcript-72243	0.685308	1.42114	3.05465	0.0805066	0.186777	14	18	9	16	23	11	21	18	15	38	PGA_scaffold_7__48_contigs__length_33662255	14426165	14433460	+	7296
nbisL1-transcript-31506	0.684924	3.75583	3.10543	0.0780316	0.182345	139	116	30	59	104	49	93	81	100	259	PGA_scaffold_2__135_contigs__length_79989185	41826482	41832889	-	6408
tsebra_g13922	0.684684	3.64903	4.82575	0.0280377	0.0825124	116	92	45	92	64	71	94	82	130	119	PGA_scaffold_3__118_contigs__length_77400372	14253878	14264679	+	10802
tsebra_g16372	0.68443	7.61038	6.93022	0.00847511	0.0310485	1313	2376	926	1072	1026	1074	1727	1285	1565	2309	PGA_scaffold_3__118_contigs__length_77400372	70545167	70546781	+	1615
nbisL1-transcript-21126	0.684247	7.05016	3.29085	0.0696669	0.167449	631	2056	733	703	560	551	510	957	2030	1413	PGA_scaffold_1__188_contigs__length_130229059	113909310	113960306	-	50997
tsebra_g24469	0.684227	1.1089	1.67786	0.195209	0.357808	32	13	12	8	2	21	6	14	8	25	PGA_scaffold_6__158_contigs__length_65093427	57031192	57032891	-	1700
nbisL1-transcript-99051	0.684022	3.37044	2.46301	0.116556	0.247738	49	183	41	64	32	23	141	30	115	141	PGA_scaffold_9__74_contigs__length_58108748	35715720	35724986	-	9267
nbisL1-transcript-54528	0.683033	4.00179	5.02571	0.0249737	0.0752467	95	107	88	120	97	90	114	84	152	216	PGA_scaffold_5__106_contigs__length_63362655	19426284	19438654	-	12371
nbisL1-transcript-31554	0.682781	1.6229	3.76731	0.0522636	0.134305	20	27	17	14	18	13	33	16	20	38	PGA_scaffold_2__135_contigs__length_79989185	42043068	42054080	-	11013
nbisL1-transcript-10443	0.682771	6.06223	6.24433	0.0124591	0.0425821	378	834	345	361	364	375	608	490	503	702	PGA_scaffold_1__188_contigs__length_130229059	52687613	52839420	-	151808
tsebra_g16970	0.681986	6.11444	6.70811	0.00959755	0.0343693	473	621	448	396	350	386	483	539	631	732	PGA_scaffold_5__106_contigs__length_63362655	3809963	3823358	+	13396
tsebra_g9428	0.68162	1.93534	2.59276	0.107353	0.232997	37	11	12	17	37	20	34	20	37	37	PGA_scaffold_1__188_contigs__length_130229059	127408841	127409570	-	730
tsebra_g27810	0.680947	4.01341	4.72242	0.0297718	0.0864076	145	159	66	94	79	56	205	98	112	207	PGA_scaffold_8__94_contigs__length_81364398	12125592	12127819	-	2228
nbisL1-transcript-2383	0.6806	2.10954	3.739	0.0531563	0.135886	31	52	19	15	25	27	45	17	29	51	PGA_scaffold_1__188_contigs__length_130229059	9824619	9825231	-	613
nbisL1-transcript-24612	0.680567	6.07814	3.34931	0.0672333	0.162884	953	335	463	211	276	310	574	394	743	787	PGA_scaffold_2__135_contigs__length_79989185	994948	1014692	-	19745
nbisL1-transcript-12493	0.680131	5.55577	6.13495	0.0132535	0.0447744	283	540	237	292	238	297	406	329	406	413	PGA_scaffold_1__188_contigs__length_130229059	63652516	63654393	-	1878
nbisL1-transcript-84330	0.677029	5.89268	5.0078	0.0252334	0.0758707	398	460	463	257	346	338	345	496	576	605	PGA_scaffold_8__94_contigs__length_81364398	36914425	36917344	-	2920
nbisL1-transcript-34563	0.67693	1.90666	1.65995	0.19761	0.361159	8	47	28	7	29	12	8	17	46	75	PGA_scaffold_2__135_contigs__length_79989185	62236202	62293756	-	57555
nbisL1-transcript-6437	0.676747	2.58617	3.84591	0.0498674	0.1293	60	38	25	48	21	28	48	34	67	63	PGA_scaffold_1__188_contigs__length_130229059	29243728	29305193	-	61466
tsebra_g3430	0.676097	2.86358	2.15582	0.14203	0.286395	90	29	61	43	9	27	39	44	98	92	PGA_scaffold_1__188_contigs__length_130229059	28466780	28468081	-	1302
nbisL1-transcript-103335	0.675811	3.09674	2.55769	0.109759	0.236921	135	44	49	37	18	51	85	64	72	55	PGA_scaffold_10__19_contigs__length_45498505	843577	860735	-	17159
tsebra_g31051	0.675582	0.904051	1.7174	0.190029	0.351072	9	16	7	13	10	16	6	23	10	4	PGA_scaffold_8__94_contigs__length_81364398	79317678	79322591	+	4914
nbisL1-transcript-45989	0.674358	2.98724	3.63663	0.0565213	0.142776	70	87	32	34	43	25	120	38	57	91	PGA_scaffold_3__118_contigs__length_77400372	44285841	44288017	-	2177
nbisL1-transcript-77010	0.671465	8.49464	5.25982	0.0218233	0.0675525	1944	5188	1837	1548	2047	1594	3523	2318	3322	4333	PGA_scaffold_8__94_contigs__length_81364398	903756	925369	-	21614
nbisL1-transcript-108256	0.671232	1.64301	3.59475	0.0579624	0.145729	21	23	15	20	17	9	24	23	27	40	PGA_scaffold_10__19_contigs__length_45498505	29617173	29630490	+	13318
tsebra_g30605	0.671167	4.72515	6.42854	0.0112301	0.0390377	177	261	147	142	149	124	271	156	241	302	PGA_scaffold_8__94_contigs__length_81364398	69867050	69867406	-	357
nbisL1-transcript-104899	0.670907	3.92524	5.20431	0.022531	0.0692663	112	143	56	102	87	97	129	107	123	140	PGA_scaffold_10__19_contigs__length_45498505	7982964	7985294	+	2331
tsebra_g16386	0.669608	3.94346	5.85923	0.0154956	0.0509229	129	139	87	71	82	81	142	101	114	189	PGA_scaffold_3__118_contigs__length_77400372	70843491	70867039	-	23549
nbisL1-transcript-78484	0.669548	5.48733	3.25006	0.0714209	0.170675	231	589	306	160	246	116	235	381	600	572	PGA_scaffold_8__94_contigs__length_81364398	7389195	7421951	-	32757
tsebra_g31178	0.669362	7.45625	4.44374	0.0350295	0.0981265	1167	2356	1112	581	885	850	1548	864	1380	2919	PGA_scaffold_8__94_contigs__length_81364398	81238981	81240244	+	1264
nbisL1-transcript-5823	0.668952	6.53338	6.54093	0.010542	0.0370743	576	754	611	573	492	548	833	583	748	1057	PGA_scaffold_1__188_contigs__length_130229059	26338780	26413832	+	75053
tsebra_g22616	0.667869	6.07287	4.72116	0.0297936	0.0864592	408	937	399	218	374	307	707	392	579	842	PGA_scaffold_6__158_contigs__length_65093427	13365931	13394428	-	28498
nbisL1-transcript-48620	0.66773	6.42406	1.28847	0.25633	0.433114	126	299	211	1281	603	579	242	647	1283	578	PGA_scaffold_3__118_contigs__length_77400372	58716327	58729606	+	13280
nbisL1-transcript-54277	0.666967	2.51929	2.80607	0.0939083	0.210293	85	42	17	24	22	25	66	37	30	74	PGA_scaffold_5__106_contigs__length_63362655	16707459	16722324	+	14866
nbisL1-transcript-13797	0.666146	5.24974	5.85733	0.0155123	0.0509549	247	408	173	201	241	171	345	280	390	369	PGA_scaffold_1__188_contigs__length_130229059	70709281	70711469	-	2189
tsebra_g12835	0.665782	2.46968	2.49315	0.114343	0.244365	89	44	10	23	20	25	57	42	44	49	PGA_scaffold_2__135_contigs__length_79989185	75751967	75753033	+	1067
tsebra_g10443	0.664793	8.19907	3.58664	0.0582458	0.14624	2455	2973	2465	751	1293	2400	2052	1664	2713	2615	PGA_scaffold_2__135_contigs__length_79989185	18467118	18523734	+	56617
nbisL1-transcript-102758	0.664734	8.51143	5.64633	0.017492	0.0563206	2206	3901	2422	1599	2069	1503	3395	2148	3259	5362	PGA_scaffold_9__74_contigs__length_58108748	56597196	56599937	-	2742
nbisL1-transcript-93092	0.663642	4.80508	5.95916	0.014641	0.0485652	196	287	143	173	134	108	253	195	253	368	PGA_scaffold_9__74_contigs__length_58108748	623033	643853	+	20821
nbisL1-transcript-10484	0.663537	5.9288	4.54745	0.0329678	0.0935412	477	752	257	318	297	301	866	287	494	581	PGA_scaffold_1__188_contigs__length_130229059	52982261	52995977	-	13717
nbisL1-transcript-34855	0.663062	6.95809	2.82451	0.0928354	0.208763	666	1776	605	852	437	260	973	546	1627	2261	PGA_scaffold_2__135_contigs__length_79989185	63266360	63266780	+	421
nbisL1-transcript-62852	0.662225	2.76678	2.22219	0.13604	0.277666	29	54	13	69	47	17	92	33	85	56	PGA_scaffold_6__158_contigs__length_65093427	21293290	21354815	-	61526
nbisL1-transcript-101563	0.662187	4.94656	6.28625	0.0121678	0.041797	198	304	169	172	175	146	296	192	251	404	PGA_scaffold_9__74_contigs__length_58108748	51339354	51340421	+	1068
nbisL1-transcript-17185	0.662177	4.68087	4.04667	0.0442585	0.117946	175	274	109	155	144	65	231	137	276	426	PGA_scaffold_1__188_contigs__length_130229059	91003063	91120156	-	117094
tsebra_g31559	0.661463	3.25019	2.81051	0.0936484	0.210054	141	85	32	29	38	26	103	71	85	112	PGA_scaffold_9__74_contigs__length_58108748	9176060	9179882	+	3823
nbisL1-transcript-19948	0.660382	7.67801	6.90716	0.00858514	0.0313461	1589	1773	1297	1118	985	1170	1748	1269	1902	2320	PGA_scaffold_1__188_contigs__length_130229059	108562632	108562925	+	294
tsebra_g14880	0.65956	3.81932	4.76078	0.0291154	0.0849289	158	129	65	65	58	71	121	84	130	177	PGA_scaffold_3__118_contigs__length_77400372	34825899	34849103	-	23205
tsebra_g25828	0.658677	5.42734	5.53935	0.0185935	0.0593021	278	398	295	200	240	246	484	281	344	378	PGA_scaffold_7__48_contigs__length_33662255	15985766	16035047	+	49282
nbisL1-transcript-22826	0.658511	1.11567	2.31689	0.127976	0.265291	18	20	2	12	14	7	24	19	12	18	PGA_scaffold_1__188_contigs__length_130229059	123982372	123998043	-	15672
nbisL1-transcript-3303	0.658033	7.29193	1.29446	0.255228	0.43165	1938	724	2057	135	261	890	755	1038	2504	1089	PGA_scaffold_1__188_contigs__length_130229059	13144057	13147485	-	3429
tsebra_g13940	0.657491	5.6902	3.52332	0.0605111	0.150347	249	377	288	414	305	279	242	444	673	413	PGA_scaffold_3__118_contigs__length_77400372	14581025	14581922	+	898
nbisL1-transcript-11107	0.656598	1.89848	3.40893	0.0648444	0.158548	20	31	27	12	25	15	30	28	38	34	PGA_scaffold_1__188_contigs__length_130229059	56549965	56551788	-	1824
nbisL1-transcript-94311	0.655176	3.29522	4.88302	0.0271221	0.080483	68	114	53	45	48	41	93	69	72	132	PGA_scaffold_9__74_contigs__length_58108748	7025413	7027944	-	2532
nbisL1-transcript-34856	0.654417	7.54052	2.92947	0.0869761	0.198308	1000	2513	978	1287	647	407	1493	858	2408	3315	PGA_scaffold_2__135_contigs__length_79989185	63266636	63273913	+	7278
nbisL1-transcript-77416	0.653969	5.14923	1.97049	0.160396	0.312302	200	535	213	68	220	61	141	367	467	485	PGA_scaffold_8__94_contigs__length_81364398	2133252	2204865	+	71614
nbisL1-transcript-76364	0.653692	3.73958	4.22545	0.0398221	0.108753	118	149	54	71	60	51	152	85	82	197	PGA_scaffold_7__48_contigs__length_33662255	33054407	33058878	+	4472
nbisL1-transcript-37376	0.652902	0.923675	2.421	0.119718	0.252754	13	23	8	2	12	8	13	12	17	20	PGA_scaffold_2__135_contigs__length_79989185	76759705	76761739	-	2035
nbisL1-transcript-80238	0.652744	4.09633	4.8511	0.0276285	0.0816106	129	193	66	94	93	74	195	132	129	169	PGA_scaffold_8__94_contigs__length_81364398	15594191	15595537	+	1347
tsebra_g30308	0.650703	4.09278	3.14368	0.0762215	0.179163	47	189	82	73	158	99	156	116	141	176	PGA_scaffold_8__94_contigs__length_81364398	62570208	62574201	+	3994
nbisL1-transcript-41405	0.650574	7.41607	6.5766	0.0103328	0.0364846	1151	1651	908	894	1035	827	1637	1046	1629	2031	PGA_scaffold_3__118_contigs__length_77400372	14819187	14820753	-	1567
tsebra_g30929	0.649862	6.75861	4.7306	0.0296305	0.0860884	903	1054	667	600	411	577	1477	574	729	1148	PGA_scaffold_8__94_contigs__length_81364398	77650181	77659336	+	9156
nbisL1-transcript-1325	0.649703	8.72397	4.76707	0.0290092	0.0847091	2662	3193	2647	2520	2537	1572	3329	2337	4250	7166	PGA_scaffold_1__188_contigs__length_130229059	6420062	6445887	+	25826
nbisL1-transcript-40059	0.648627	5.39973	5.51499	0.0188541	0.0599508	341	401	227	196	236	201	488	232	326	538	PGA_scaffold_3__118_contigs__length_77400372	6787817	6809401	+	21585
nbisL1-transcript-52705	0.647609	3.50853	4.23991	0.0394843	0.108095	82	109	73	79	31	69	115	62	103	109	PGA_scaffold_5__106_contigs__length_63362655	2876557	2879771	-	3215
tsebra_g27947	0.646121	4.72907	2.1616	0.141497	0.285665	124	370	160	85	164	43	381	85	345	342	PGA_scaffold_8__94_contigs__length_81364398	15393259	15394263	+	1005
tsebra_g26460	0.646102	2.7187	2.96597	0.0850334	0.19485	76	66	11	38	29	30	73	37	55	74	PGA_scaffold_7__48_contigs__length_33662255	26519941	26521732	-	1792
nbisL1-transcript-38450	0.645438	2.17249	3.10376	0.0781118	0.182494	13	45	24	38	21	16	47	30	40	49	PGA_scaffold_3__118_contigs__length_77400372	778382	779370	-	989
tsebra_g30014	0.645172	2.42632	0.676626	0.410751	0.592387	7	0	7	79	52	17	15	42	67	87	PGA_scaffold_8__94_contigs__length_81364398	56430216	56446172	-	15957
nbisL1-transcript-70429	0.644673	1.61005	2.80678	0.0938665	0.210262	18	35	12	21	11	9	21	17	23	56	PGA_scaffold_7__48_contigs__length_33662255	4994552	4996789	-	2238
nbisL1-transcript-97400	0.643939	2.72199	3.93621	0.047257	0.124135	49	86	30	28	29	27	54	57	47	83	PGA_scaffold_9__74_contigs__length_58108748	24920372	24921400	+	1029
tsebra_g10237	0.642163	4.41151	3.67689	0.0551718	0.140068	166	300	90	136	53	101	165	128	188	324	PGA_scaffold_2__135_contigs__length_79989185	13239369	13286418	+	47050
nbisL1-transcript-49769	0.641838	5.38822	4.74543	0.0293762	0.0855445	291	443	200	212	248	205	359	309	238	664	PGA_scaffold_3__118_contigs__length_77400372	65779801	65780838	+	1038
tsebra_g1463	0.641835	6.00051	5.15889	0.0231277	0.0706835	379	657	359	379	340	262	525	389	833	706	PGA_scaffold_10__19_contigs__length_45498505	32475081	32508169	+	33089
nbisL1-transcript-81790	0.64159	6.47521	5.85034	0.0155741	0.051135	730	755	552	436	450	510	602	633	840	1084	PGA_scaffold_8__94_contigs__length_81364398	23972736	24010895	-	38160
nbisL1-transcript-61480	0.640038	8.03337	1.46027	0.226887	0.39775	2709	1311	2193	914	1249	3349	549	1963	2301	843	PGA_scaffold_6__158_contigs__length_65093427	12440929	12872723	+	431795
nbisL1-transcript-9291	0.638154	3.77784	4.04055	0.0444193	0.118288	109	107	86	96	45	101	109	83	134	111	PGA_scaffold_1__188_contigs__length_130229059	45992335	46053308	-	60974
nbisL1-transcript-89051	0.637169	3.87413	3.29423	0.0695238	0.167233	46	199	72	60	110	79	144	101	134	136	PGA_scaffold_8__94_contigs__length_81364398	62518352	62574378	-	56027
nbisL1-transcript-45190	0.634742	6.55373	4.89241	0.026975	0.0801116	532	831	422	687	563	485	1042	577	654	1207	PGA_scaffold_3__118_contigs__length_77400372	36226022	36228688	+	2667
tsebra_g29888	0.634601	2.37892	1.97679	0.159729	0.311445	78	55	6	21	17	28	62	38	35	39	PGA_scaffold_8__94_contigs__length_81364398	53707684	53708458	+	775
nbisL1-transcript-7185	0.634007	0.903755	2.3056	0.128909	0.266896	14	15	7	12	7	5	20	17	15	11	PGA_scaffold_1__188_contigs__length_130229059	34548820	34552459	-	3640
nbisL1-transcript-8800	0.633649	8.26184	5.3229	0.0210469	0.065556	1586	3172	1649	1655	1998	1422	2988	2076	2434	4162	PGA_scaffold_1__188_contigs__length_130229059	44019000	44020545	+	1546
tsebra_g28288	0.633516	6.29576	6.07972	0.0136743	0.0459273	543	723	527	381	401	422	706	550	642	951	PGA_scaffold_8__94_contigs__length_81364398	21649786	21653668	-	3883
nbisL1-transcript-52044	0.633387	2.19963	3.20988	0.0731946	0.173835	54	34	24	19	16	21	37	41	38	43	PGA_scaffold_5__106_contigs__length_63362655	9227	44123	+	34897
nbisL1-transcript-106399	0.633244	5.12639	4.94265	0.0262019	0.0781324	196	467	213	166	150	203	294	227	316	401	PGA_scaffold_10__19_contigs__length_45498505	19361306	19389129	+	27824
nbisL1-transcript-45291	0.633163	2.92926	3.37329	0.0662612	0.161202	90	47	29	43	35	42	60	65	70	62	PGA_scaffold_3__118_contigs__length_77400372	36589709	36597939	+	8231
nbisL1-transcript-26784	0.632921	6.48499	4.06071	0.043892	0.117239	964	815	388	495	358	362	593	772	1085	920	PGA_scaffold_2__135_contigs__length_79989185	13191889	13203890	-	12002
tsebra_g14615	0.632897	3.18794	3.87455	0.0490235	0.127537	86	73	40	41	54	51	109	59	77	67	PGA_scaffold_3__118_contigs__length_77400372	29378422	29380209	+	1788
tsebra_g25689	0.632879	4.42018	5.13144	0.0234962	0.0716105	148	178	128	119	117	94	245	160	157	234	PGA_scaffold_7__48_contigs__length_33662255	14304687	14306615	-	1929
nbisL1-transcript-52215	0.632608	2.58625	3.56429	0.0590349	0.147715	38	31	33	44	36	34	56	42	38	70	PGA_scaffold_5__106_contigs__length_63362655	652813	693942	-	41130
nbisL1-transcript-21773	0.632571	7.69169	4.60814	0.0318205	0.0910063	1329	2685	949	880	1223	914	1569	1210	2250	3010	PGA_scaffold_1__188_contigs__length_130229059	117776655	117786527	-	9873
nbisL1-transcript-81927	0.63236	4.59547	2.76554	0.0963143	0.214565	351	193	59	78	136	127	247	146	198	292	PGA_scaffold_8__94_contigs__length_81364398	24450280	24528191	-	77912
nbisL1-transcript-21210	0.631266	2.13604	1.93719	0.163974	0.316834	15	18	38	38	19	17	75	16	38	33	PGA_scaffold_1__188_contigs__length_130229059	114132535	114134702	+	2168
nbisL1-transcript-43947	0.630794	6.95159	5.23242	0.0221696	0.0684369	893	977	701	831	601	875	948	934	959	1223	PGA_scaffold_3__118_contigs__length_77400372	30132999	30161265	-	28267
nbisL1-transcript-24144	0.630496	1.37908	1.83743	0.175253	0.332445	27	7	13	22	7	8	35	7	26	29	PGA_scaffold_1__188_contigs__length_130229059	129285774	129420702	+	134929
nbisL1-transcript-59383	0.629896	9.05699	4.92372	0.0264904	0.0788748	3492	5986	3064	2395	2919	2224	3758	3408	5458	8394	PGA_scaffold_6__158_contigs__length_65093427	2039997	2291927	-	251931
nbisL1-transcript-9052	0.629356	5.15664	3.94343	0.0470548	0.123757	157	421	130	219	250	205	281	297	281	385	PGA_scaffold_1__188_contigs__length_130229059	45194478	45217060	+	22583
nbisL1-transcript-27699	0.629321	8.2046	3.20459	0.0734318	0.174299	2372	2950	2506	767	1268	2456	2156	1661	2806	2565	PGA_scaffold_2__135_contigs__length_79989185	18458335	18524589	-	66255
nbisL1-transcript-109661	0.628641	6.94671	4.47537	0.0343867	0.0966462	753	1684	787	412	607	719	1033	852	1128	1357	PGA_scaffold_10__19_contigs__length_45498505	40398773	40482045	+	83273
nbisL1-transcript-18458	0.62864	4.27032	3.79362	0.0514484	0.132706	122	138	116	94	137	102	268	85	145	210	PGA_scaffold_1__188_contigs__length_130229059	100412470	100486573	-	74104
tsebra_g33116	0.628632	6.14487	3.14631	0.0760989	0.178952	422	1273	315	200	344	320	661	389	649	1051	PGA_scaffold_9__74_contigs__length_58108748	44949670	44985850	-	36181
nbisL1-transcript-13673	0.628317	6.99248	5.41396	0.0199763	0.0628273	1167	1172	649	597	653	589	1330	741	1086	1729	PGA_scaffold_1__188_contigs__length_130229059	69698747	69711246	+	12500
tsebra_g12644	0.628124	3.17247	4.05994	0.0439121	0.117279	38	85	52	46	64	44	80	57	89	101	PGA_scaffold_2__135_contigs__length_79989185	72299512	72299982	+	471
nbisL1-transcript-81074	0.6278	3.99554	2.63274	0.104681	0.228721	73	266	47	53	115	59	109	133	177	191	PGA_scaffold_8__94_contigs__length_81364398	21101525	21104583	-	3059
tsebra_g2931	0.627277	5.85841	4.52971	0.0333113	0.0942742	287	735	291	355	286	295	636	354	396	785	PGA_scaffold_1__188_contigs__length_130229059	18042662	18043465	-	804
nbisL1-transcript-4144	0.627264	2.70469	3.37677	0.0661216	0.160972	19	79	39	39	34	38	53	43	54	74	PGA_scaffold_1__188_contigs__length_130229059	17430844	17455430	+	24587
nbisL1-transcript-17184	0.626196	2.42447	2.52034	0.112387	0.241312	18	50	27	42	30	13	35	29	80	72	PGA_scaffold_1__188_contigs__length_130229059	91002511	91003248	-	738
nbisL1-transcript-44238	0.626179	1.3409	2.46853	0.116146	0.247042	8	21	15	17	14	12	22	7	24	36	PGA_scaffold_3__118_contigs__length_77400372	30715925	30716197	+	273
nbisL1-transcript-66663	0.625728	4.48085	4.85278	0.0276016	0.0815641	128	227	146	93	134	116	168	148	222	280	PGA_scaffold_6__158_contigs__length_65093427	46598539	46642732	-	44194
tsebra_g1197	0.625256	3.04415	3.90779	0.0480627	0.125614	64	83	39	39	44	52	83	36	54	117	PGA_scaffold_10__19_contigs__length_45498505	27122859	27134796	+	11938
tsebra_g26885	0.624765	2.09992	0.597682	0.439464	0.619471	0	14	5	95	7	30	32	18	69	15	PGA_scaffold_7__48_contigs__length_33662255	32222298	32223393	+	1096
nbisL1-transcript-76502	0.62447	1.4592	2.60464	0.106551	0.231797	17	19	19	17	10	23	14	12	25	29	PGA_scaffold_7__48_contigs__length_33662255	33240753	33249253	+	8501
tsebra_g9742	0.624431	5.43738	2.50652	0.113376	0.24282	604	173	326	138	157	211	383	239	497	511	PGA_scaffold_2__135_contigs__length_79989185	994690	1001897	+	7208
tsebra_g8995	0.623722	7.81508	4.80689	0.0283461	0.0832489	1424	2840	1082	987	1311	1016	1797	1347	2441	3135	PGA_scaffold_1__188_contigs__length_130229059	117777740	117786421	+	8682
nbisL1-transcript-48313	0.622984	5.26262	4.55573	0.0328087	0.0932014	202	327	186	284	227	173	414	204	375	482	PGA_scaffold_3__118_contigs__length_77400372	56845972	56871082	-	25111
tsebra_g3809	0.622879	3.51149	3.73305	0.053346	0.136307	107	106	56	47	59	32	124	71	104	165	PGA_scaffold_1__188_contigs__length_130229059	37068085	37069576	+	1492
tsebra_g22228	0.621979	7.9846	5.8161	0.0158801	0.0518915	1659	2757	1541	1356	1143	1588	2318	1685	2019	2832	PGA_scaffold_6__158_contigs__length_65093427	6254087	6261979	-	7893
nbisL1-transcript-75204	0.62185	3.98971	3.1139	0.0776267	0.181647	148	124	45	129	70	47	133	129	139	239	PGA_scaffold_7__48_contigs__length_33662255	28883497	28886395	-	2899
tsebra_g24293	0.621828	7.03834	4.76234	0.029089	0.0848857	920	1614	649	810	490	578	1295	726	1249	1874	PGA_scaffold_6__158_contigs__length_65093427	54102326	54105280	-	2955
nbisL1-transcript-31429	0.621399	7.96002	2.01869	0.155373	0.305309	707	2059	641	2690	1695	1852	1968	1244	3269	1621	PGA_scaffold_2__135_contigs__length_79989185	41603466	41628626	+	25161
nbisL1-transcript-60862	0.621304	3.17811	2.3485	0.125404	0.26139	86	37	90	43	24	37	63	51	127	103	PGA_scaffold_6__158_contigs__length_65093427	9944236	10020448	+	76213
nbisL1-transcript-55522	0.62101	5.86639	4.18787	0.0407143	0.110663	618	462	277	337	235	418	368	401	551	615	PGA_scaffold_5__106_contigs__length_63362655	30322019	30324013	-	1995
nbisL1-transcript-88736	0.620773	5.40443	5.1828	0.0228116	0.0699511	345	350	230	249	205	176	458	285	330	571	PGA_scaffold_8__94_contigs__length_81364398	60470893	60473637	-	2745
tsebra_g6275	0.620448	1.62022	2.43596	0.118582	0.251006	29	39	15	5	12	11	37	20	22	32	PGA_scaffold_1__188_contigs__length_130229059	86880358	86891667	+	11310
nbisL1-transcript-73498	0.619614	3.92105	3.76003	0.0524916	0.134625	116	146	61	124	51	70	115	83	161	221	PGA_scaffold_7__48_contigs__length_33662255	20015282	20026521	+	11240
tsebra_g13121	0.619561	4.07551	4.45921	0.0347136	0.0973532	113	165	109	97	67	110	107	111	182	173	PGA_scaffold_2__135_contigs__length_79989185	79691105	79712746	+	21642
nbisL1-transcript-48212	0.619507	8.10629	5.80035	0.016023	0.0522447	1720	2777	1409	1485	1661	1408	2832	1814	2213	3404	PGA_scaffold_3__118_contigs__length_77400372	55768015	55768275	-	261
nbisL1-transcript-23525	0.619008	6.5544	5.25193	0.0219224	0.0677925	699	1063	469	436	495	427	1025	631	716	1222	PGA_scaffold_1__188_contigs__length_130229059	127415012	127418792	-	3781
tsebra_g25314	0.618621	5.5035	2.64556	0.10384	0.227204	124	543	325	171	317	389	358	225	401	431	PGA_scaffold_7__48_contigs__length_33662255	7788213	7806347	+	18135
tsebra_g4045	0.618462	3.42592	4.03322	0.0446127	0.118622	81	113	44	41	73	47	105	80	82	135	PGA_scaffold_1__188_contigs__length_130229059	42374868	42379593	-	4726
tsebra_g15265	0.618134	4.07552	4.48899	0.0341138	0.0960761	159	154	88	75	80	80	157	93	141	254	PGA_scaffold_3__118_contigs__length_77400372	45366713	45367510	+	798
nbisL1-transcript-96829	0.617525	0.947495	1.85574	0.173118	0.329547	12	8	19	4	11	4	18	11	14	29	PGA_scaffold_9__74_contigs__length_58108748	21004503	21009340	+	4838
tsebra_g187	0.617084	5.23412	4.80189	0.0284286	0.0833965	224	443	187	202	200	236	375	265	335	309	PGA_scaffold_10__19_contigs__length_45498505	3572594	3577169	+	4576
nbisL1-transcript-46996	0.616941	3.79079	3.75324	0.0527053	0.134968	69	110	96	91	69	98	83	114	101	154	PGA_scaffold_3__118_contigs__length_77400372	49407784	49409813	+	2030
tsebra_g29329	0.616591	3.67795	4.7859	0.0286936	0.0839775	103	108	57	82	63	65	116	98	104	144	PGA_scaffold_8__94_contigs__length_81364398	42257850	42258977	-	1128
nbisL1-transcript-41488	0.615881	4.09642	3.68599	0.0548715	0.139459	132	157	131	53	84	123	171	103	141	145	PGA_scaffold_3__118_contigs__length_77400372	15478597	15479903	+	1307
tsebra_g11836	0.615362	1.16821	2.31651	0.128007	0.265306	11	14	16	18	6	16	18	11	14	25	PGA_scaffold_2__135_contigs__length_79989185	52638943	52656428	-	17486
nbisL1-transcript-61276	0.615104	4.47989	4.42086	0.035502	0.0991726	193	171	91	154	111	115	154	174	193	298	PGA_scaffold_6__158_contigs__length_65093427	11219531	11297698	-	78168
nbisL1-transcript-107127	0.614884	3.7363	4.46808	0.0345338	0.0969604	112	115	60	82	63	81	123	105	110	114	PGA_scaffold_10__19_contigs__length_45498505	24262301	24263813	+	1513
nbisL1-transcript-102411	0.613951	1.21808	1.63693	0.200747	0.365159	24	38	7	1	7	13	26	13	15	20	PGA_scaffold_9__74_contigs__length_58108748	55134046	55143789	+	9744
nbisL1-transcript-53439	0.613131	0.932606	2.08263	0.148983	0.296494	19	13	9	11	4	15	19	8	10	17	PGA_scaffold_5__106_contigs__length_63362655	10521555	10601510	-	79956
tsebra_g13371	0.612833	1.78793	1.19523	0.274278	0.453018	20	11	18	45	6	23	28	10	61	10	PGA_scaffold_3__118_contigs__length_77400372	3926837	3938347	-	11511
nbisL1-transcript-18625	0.612643	2.72223	2.41034	0.120537	0.253882	83	26	45	17	34	29	56	40	57	96	PGA_scaffold_1__188_contigs__length_130229059	100997530	101044211	+	46682
nbisL1-transcript-3301	0.612235	5.53612	2.90594	0.0882536	0.2007	493	246	303	298	145	251	331	215	685	484	PGA_scaffold_1__188_contigs__length_130229059	13130701	13133770	-	3070
nbisL1-transcript-64237	0.612055	4.44125	4.95544	0.0260086	0.0776827	133	238	100	118	126	106	222	141	179	271	PGA_scaffold_6__158_contigs__length_65093427	30998622	31012979	-	14358
nbisL1-transcript-63741	0.611923	1.79666	0.778021	0.377747	0.56107	94	8	3	5	4	16	27	40	26	19	PGA_scaffold_6__158_contigs__length_65093427	27882323	27922845	-	40523
nbisL1-transcript-45048	0.611868	3.94876	4.17845	0.0409412	0.111101	145	125	93	86	54	83	151	76	140	206	PGA_scaffold_3__118_contigs__length_77400372	34825576	34849691	+	24116
nbisL1-transcript-92510	0.610714	5.12435	4.5411	0.0330903	0.0937709	291	267	141	254	172	182	311	193	339	467	PGA_scaffold_8__94_contigs__length_81364398	79129713	79138674	-	8962
tsebra_g5777	0.610466	3.84776	4.98796	0.0255243	0.0765905	107	137	72	71	81	68	140	100	124	172	PGA_scaffold_1__188_contigs__length_130229059	76873762	76874324	-	563
nbisL1-transcript-70034	0.610146	8.26356	3.19993	0.0736416	0.174614	1854	4413	1613	970	1752	1343	2405	1729	2361	5961	PGA_scaffold_7__48_contigs__length_33662255	2943505	3175477	+	231973
tsebra_g14521	0.610006	5.7164	5.20498	0.0225223	0.0692663	411	439	279	240	331	314	468	315	522	573	PGA_scaffold_3__118_contigs__length_77400372	27859938	27868397	+	8460
tsebra_g23700	0.609695	5.77926	5.2312	0.0221852	0.0684701	453	422	307	310	280	290	587	352	407	692	PGA_scaffold_6__158_contigs__length_65093427	40561063	40565568	+	4506
nbisL1-transcript-19510	0.609453	6.2914	1.73988	0.187154	0.3476	654	356	200	961	272	224	1117	270	758	1212	PGA_scaffold_1__188_contigs__length_130229059	106477059	106489703	-	12645
nbisL1-transcript-537	0.609268	4.13676	4.63532	0.0313202	0.0899297	137	161	107	88	80	101	203	98	130	203	PGA_scaffold_1__188_contigs__length_130229059	1637390	1639232	+	1843
tsebra_g1204	0.607887	3.37787	4.20675	0.0402634	0.109682	92	102	47	52	48	62	107	57	76	130	PGA_scaffold_10__19_contigs__length_45498505	27174885	27203582	-	28698
tsebra_g13830	0.607432	4.97138	4.10498	0.0427571	0.114822	290	287	133	190	137	112	287	181	343	461	PGA_scaffold_3__118_contigs__length_77400372	11274337	11300670	+	26334
tsebra_g15224	0.607181	2.37136	2.79757	0.0944072	0.211173	43	45	23	25	28	12	56	37	30	88	PGA_scaffold_3__118_contigs__length_77400372	44286726	44287983	+	1258
nbisL1-transcript-105141	0.606803	2.0336	1.76182	0.184398	0.344232	54	29	27	18	3	20	21	21	38	71	PGA_scaffold_10__19_contigs__length_45498505	9807178	9812312	-	5135
nbisL1-transcript-89550	0.6067	3.45771	3.96377	0.0464894	0.122552	64	120	39	80	55	67	102	68	99	113	PGA_scaffold_8__94_contigs__length_81364398	66338046	66351287	+	13242
nbisL1-transcript-43724	0.606696	4.66072	4.362	0.0367491	0.101994	147	200	105	184	163	118	244	175	251	278	PGA_scaffold_3__118_contigs__length_77400372	29322426	29324673	+	2248
nbisL1-transcript-48730	0.606129	4.67769	4.83787	0.0278413	0.0820844	181	246	140	166	104	148	231	202	231	230	PGA_scaffold_3__118_contigs__length_77400372	59186741	59194423	+	7683
tsebra_g22081	0.606112	3.48646	3.44871	0.0633012	0.155606	101	120	67	57	29	50	120	60	130	112	PGA_scaffold_6__158_contigs__length_65093427	3055057	3056145	+	1089
tsebra_g30833	0.605967	0.844081	1.57358	0.209687	0.376494	5	12	21	5	7	15	9	12	16	10	PGA_scaffold_8__94_contigs__length_81364398	74275191	74276374	+	1184
nbisL1-transcript-47364	0.605375	6.65694	5.42051	0.0199015	0.0626548	708	824	684	486	543	582	834	688	885	1255	PGA_scaffold_3__118_contigs__length_77400372	52361694	52384761	+	23068
nbisL1-transcript-88006	0.604696	6.76904	4.42359	0.0354453	0.0990638	687	1337	666	454	531	498	1300	584	1022	1319	PGA_scaffold_8__94_contigs__length_81364398	57881844	57948832	-	66989
nbisL1-transcript-75471	0.604217	2.09327	3.28186	0.0700497	0.168112	28	45	21	18	23	25	46	30	27	40	PGA_scaffold_7__48_contigs__length_33662255	29979428	29982281	+	2854
nbisL1-transcript-11634	0.603876	4.1489	3.40544	0.0649819	0.158778	149	156	75	132	66	155	153	94	138	161	PGA_scaffold_1__188_contigs__length_130229059	59908822	59911923	-	3102
tsebra_g16243	0.603735	1.94451	2.88265	0.0895384	0.20297	21	38	18	23	20	8	35	26	42	50	PGA_scaffold_3__118_contigs__length_77400372	68402458	68402739	+	282
tsebra_g23358	0.603592	3.88187	1.24714	0.2641	0.441418	66	115	31	47	192	207	90	58	68	107	PGA_scaffold_6__158_contigs__length_65093427	32132207	32158096	-	25890
tsebra_g5629	0.603482	7.55656	1.65522	0.198249	0.361983	544	2396	579	2151	595	687	3641	953	1112	1800	PGA_scaffold_1__188_contigs__length_130229059	74110143	74110913	-	771
nbisL1-transcript-109513	0.603376	8.00052	5.50032	0.019013	0.0603174	1644	2569	1432	1168	1570	1379	2435	1667	2229	3175	PGA_scaffold_10__19_contigs__length_45498505	39812281	39826746	+	14466
nbisL1-transcript-91746	0.603023	5.01374	3.0849	0.0790219	0.183974	239	307	141	216	154	85	200	286	468	352	PGA_scaffold_8__94_contigs__length_81364398	74340656	74351898	-	11243
nbisL1-transcript-35487	0.601118	6.30798	4.36977	0.0365819	0.101618	467	1118	363	461	315	439	651	550	775	917	PGA_scaffold_2__135_contigs__length_79989185	66366474	66431073	-	64600
tsebra_g33738	0.601098	7.66722	5.37191	0.0204635	0.0640933	1253	2290	1076	1141	1000	1207	1525	1428	1849	2529	PGA_scaffold_9__74_contigs__length_58108748	57598112	57599050	+	939
nbisL1-transcript-30154	0.600584	3.80356	2.76214	0.0965191	0.214848	122	116	81	99	35	115	81	126	91	126	PGA_scaffold_2__135_contigs__length_79989185	31718725	31761182	-	42458
tsebra_g26397	0.599874	8.99756	2.51726	0.112606	0.241618	3183	4263	2362	4459	2166	4175	2020	4885	5125	3438	PGA_scaffold_7__48_contigs__length_33662255	24909978	24932926	+	22949
nbisL1-transcript-29754	0.599392	1.2601	2.20196	0.137836	0.280123	24	8	12	14	11	16	20	13	15	27	PGA_scaffold_2__135_contigs__length_79989185	30018164	30045116	+	26953
tsebra_g26798	0.599283	2.43086	0.438912	0.507648	0.678522	141	19	17	5	1	68	44	33	35	0	PGA_scaffold_7__48_contigs__length_33662255	31074706	31077089	+	2384
nbisL1-transcript-79367	0.599013	3.76574	3.56614	0.0589693	0.147585	143	130	60	56	62	49	156	94	106	182	PGA_scaffold_8__94_contigs__length_81364398	11635950	11638519	+	2570
nbisL1-transcript-38039	0.598779	4.46655	3.96865	0.0463549	0.122257	145	193	161	100	110	168	140	150	206	225	PGA_scaffold_2__135_contigs__length_79989185	79690605	79695591	-	4987
tsebra_g30084	0.598702	6.97018	4.54615	0.0329928	0.0935671	853	1515	750	570	543	651	1477	658	1195	1387	PGA_scaffold_8__94_contigs__length_81364398	57882538	57948764	+	66227
tsebra_g12581	0.598396	4.54837	4.36103	0.0367701	0.102033	209	234	141	100	93	99	199	162	236	312	PGA_scaffold_2__135_contigs__length_79989185	70819357	70820634	+	1278
tsebra_g427	0.597823	5.16791	4.74945	0.0293077	0.0854105	268	416	154	166	199	202	346	211	314	455	PGA_scaffold_10__19_contigs__length_45498505	9222449	9224324	-	1876
nbisL1-transcript-43655	0.596366	5.76164	4.35781	0.0368397	0.102155	426	385	310	349	259	206	526	316	573	778	PGA_scaffold_3__118_contigs__length_77400372	29017061	29024553	+	7493
tsebra_g27826	0.59569	7.8652	4.54729	0.0329709	0.0935412	1531	2349	1501	866	1386	1189	2368	1483	1801	3234	PGA_scaffold_8__94_contigs__length_81364398	12679282	12684127	-	4846
tsebra_g16410	0.595274	3.86461	2.56312	0.109383	0.236434	223	107	52	58	47	83	113	98	125	192	PGA_scaffold_3__118_contigs__length_77400372	71393589	71396125	+	2537
nbisL1-transcript-30941	0.594305	7.52357	5.49821	0.019036	0.0603538	1362	1694	1143	915	894	871	1717	1232	1675	2467	PGA_scaffold_2__135_contigs__length_79989185	37944739	37959839	+	15101
nbisL1-transcript-94719	0.593494	3.058	1.62046	0.203028	0.368392	156	47	30	29	15	26	100	57	70	104	PGA_scaffold_9__74_contigs__length_58108748	9606229	9608948	-	2720
nbisL1-transcript-100390	0.593109	1.42697	2.27739	0.131273	0.270544	17	26	15	15	9	18	27	5	26	30	PGA_scaffold_9__74_contigs__length_58108748	44998748	45046293	+	47546
tsebra_g13559	0.592987	5.41863	4.66412	0.0307992	0.0887557	328	437	230	195	221	230	483	244	313	568	PGA_scaffold_3__118_contigs__length_77400372	6805712	6806486	-	775
nbisL1-transcript-49836	0.59288	4.9963	1.80016	0.179694	0.338442	480	119	188	171	71	260	204	217	360	212	PGA_scaffold_3__118_contigs__length_77400372	65946793	65951779	+	4987
tsebra_g5435	0.591813	4.0195	4.03432	0.0445836	0.118622	97	153	75	76	117	72	150	113	180	170	PGA_scaffold_1__188_contigs__length_130229059	70710535	70710993	+	459
nbisL1-transcript-15756	0.591652	2.96855	3.1024	0.0781772	0.182627	40	45	48	59	44	53	56	38	80	95	PGA_scaffold_1__188_contigs__length_130229059	79989344	80064468	+	75125
nbisL1-transcript-36498	0.591644	3.5615	3.87279	0.0490747	0.127615	61	115	78	51	71	66	125	62	100	145	PGA_scaffold_2__135_contigs__length_79989185	74122045	74124817	-	2773
tsebra_g5769	0.590994	3.35261	1.24912	0.263721	0.44092	23	57	9	124	87	68	116	72	64	91	PGA_scaffold_1__188_contigs__length_130229059	76720589	76757497	-	36909
tsebra_g10235	0.589423	6.46971	3.88229	0.0487981	0.127082	900	772	363	536	361	427	586	685	1040	1033	PGA_scaffold_2__135_contigs__length_79989185	13200736	13203266	+	2531
tsebra_g31613	0.589361	5.51684	2.35394	0.124967	0.260603	143	491	106	396	329	246	474	348	360	490	PGA_scaffold_9__74_contigs__length_58108748	10572872	10599590	-	26719
nbisL1-transcript-98651	0.589172	2.43407	1.64147	0.200124	0.36441	42	14	28	61	14	32	33	39	74	35	PGA_scaffold_9__74_contigs__length_58108748	32550534	32561694	+	11161
nbisL1-transcript-64421	0.588961	1.16663	1.91312	0.166617	0.320185	20	13	7	8	17	9	14	25	20	15	PGA_scaffold_6__158_contigs__length_65093427	32080180	32107448	-	27269
nbisL1-transcript-91678	0.588862	3.81618	2.86504	0.0905232	0.204654	62	148	113	69	61	35	162	92	152	180	PGA_scaffold_8__94_contigs__length_81364398	74226028	74238789	-	12762
tsebra_g5434	0.588736	4.11935	4.37764	0.0364135	0.101228	136	179	68	90	97	89	139	112	177	223	PGA_scaffold_1__188_contigs__length_130229059	70709385	70710519	+	1135
tsebra_g8801	0.587663	6.97849	2.22504	0.13579	0.277403	551	1907	675	655	543	496	463	988	2102	1380	PGA_scaffold_1__188_contigs__length_130229059	113951625	113958998	+	7374
nbisL1-transcript-58992	0.587401	2.06324	2.34353	0.125804	0.262025	11	55	15	21	30	17	38	35	34	45	PGA_scaffold_6__158_contigs__length_65093427	570689	575783	+	5095
nbisL1-transcript-97425	0.586234	2.5906	2.76013	0.0966403	0.215022	50	67	29	35	16	25	37	43	85	59	PGA_scaffold_9__74_contigs__length_58108748	25011595	25071527	+	59933
tsebra_g12734	0.586221	4.43835	1.65235	0.198639	0.362501	400	97	98	37	84	131	210	136	198	228	PGA_scaffold_2__135_contigs__length_79989185	74091091	74092631	-	1541
tsebra_g8717	0.586074	3.84865	3.91445	0.0478726	0.125276	95	157	50	94	75	83	108	97	153	159	PGA_scaffold_1__188_contigs__length_130229059	112758335	112758798	+	464
nbisL1-transcript-53661	0.585812	7.78544	4.68921	0.0303525	0.0877797	1605	1733	1056	1386	1268	893	1848	1670	2197	3035	PGA_scaffold_5__106_contigs__length_63362655	12098677	12200316	+	101640
tsebra_g8345	0.585757	3.2881	3.40743	0.0649035	0.158657	84	64	59	51	48	32	84	74	83	152	PGA_scaffold_1__188_contigs__length_130229059	105090597	105092093	-	1497
tsebra_g1270	0.585718	2.36354	1.76499	0.184004	0.343717	75	24	13	39	11	29	34	27	63	58	PGA_scaffold_10__19_contigs__length_45498505	28474680	28504005	+	29326
nbisL1-transcript-94749	0.585424	1.38921	2.12476	0.144936	0.290812	23	17	15	11	12	6	40	12	20	29	PGA_scaffold_9__74_contigs__length_58108748	9716387	9756857	+	40471
nbisL1-transcript-100364	0.585116	6.20801	2.73635	0.0980886	0.217371	430	1243	334	196	400	317	748	402	707	1111	PGA_scaffold_9__74_contigs__length_58108748	44949296	44986146	+	36851
nbisL1-transcript-3012	0.584748	2.99658	3.23153	0.0722334	0.17198	57	98	40	24	44	39	96	45	64	92	PGA_scaffold_1__188_contigs__length_130229059	11368285	11401313	+	33029
tsebra_g27362	0.5846	3.86128	2.25351	0.133312	0.273717	100	194	82	43	71	121	119	133	114	62	PGA_scaffold_8__94_contigs__length_81364398	5094511	5110546	+	16036
tsebra_g1745	0.584218	6.2121	4.23643	0.0395654	0.10825	513	967	446	283	313	416	671	554	670	801	PGA_scaffold_10__19_contigs__length_45498505	40400109	40481254	-	81146
nbisL1-transcript-72276	0.584134	2.08643	2.85562	0.0910554	0.205581	31	38	23	15	25	24	52	18	30	50	PGA_scaffold_7__48_contigs__length_33662255	14536015	14581853	+	45839
nbisL1-transcript-82966	0.583581	8.70131	4.74224	0.0294307	0.0856554	2517	4480	2426	2149	2118	3013	3312	2899	3469	4402	PGA_scaffold_8__94_contigs__length_81364398	30706552	30726388	-	19837
nbisL1-transcript-55442	0.582981	3.50815	2.5927	0.107357	0.232997	74	147	79	20	59	69	99	57	111	144	PGA_scaffold_5__106_contigs__length_63362655	29511179	29562014	+	50836
tsebra_g8825	0.582878	5.75168	2.77243	0.0959007	0.213969	601	246	384	313	160	329	427	297	532	722	PGA_scaffold_1__188_contigs__length_130229059	114197474	114220841	+	23368
nbisL1-transcript-99578	0.582502	3.39915	3.59158	0.0580731	0.145946	61	94	37	65	75	53	110	68	91	122	PGA_scaffold_9__74_contigs__length_58108748	38787388	38916205	+	128818
nbisL1-transcript-26139	0.582483	3.99607	2.9887	0.0838474	0.192918	76	244	70	56	96	70	161	92	146	227	PGA_scaffold_2__135_contigs__length_79989185	8142613	8187122	-	44510
nbisL1-transcript-83787	0.582157	3.57731	3.27454	0.0703627	0.168715	81	110	39	62	88	44	101	101	102	164	PGA_scaffold_8__94_contigs__length_81364398	33367294	33416912	+	49619
nbisL1-transcript-92958	0.581707	8.15184	3.5535	0.05942	0.148374	1835	3750	1662	975	1434	1521	2543	1593	2125	4794	PGA_scaffold_8__94_contigs__length_81364398	81238843	81240965	-	2123
tsebra_g24446	0.581691	4.33955	4.56583	0.0326158	0.0927253	134	196	91	123	110	91	199	139	180	263	PGA_scaffold_6__158_contigs__length_65093427	56620965	56621676	+	712
tsebra_g24007	0.581681	4.85322	3.1742	0.0748098	0.176732	260	297	114	196	96	116	269	168	222	526	PGA_scaffold_6__158_contigs__length_65093427	47620387	47639033	-	18647
tsebra_g31914	0.581597	6.80228	4.62563	0.0314977	0.0903184	676	1233	686	452	626	627	1152	748	928	1283	PGA_scaffold_9__74_contigs__length_58108748	17401652	17403289	-	1638
tsebra_g28260	0.580523	7.90917	4.89446	0.026943	0.0800379	1613	2474	1126	1298	1367	1034	2441	1561	2252	3280	PGA_scaffold_8__94_contigs__length_81364398	21200997	21201811	-	815
nbisL1-transcript-30587	0.580473	5.79097	4.37922	0.0363796	0.10116	325	565	293	252	359	298	564	432	394	651	PGA_scaffold_2__135_contigs__length_79989185	35465469	35501852	-	36384
tsebra_g8727	0.580425	5.52918	4.53626	0.0331841	0.0939759	329	411	229	330	194	246	353	379	420	549	PGA_scaffold_1__188_contigs__length_130229059	112882824	112895236	+	12413
nbisL1-transcript-46791	0.58022	3.57558	3.42288	0.0642987	0.157371	62	111	44	76	83	70	98	67	137	126	PGA_scaffold_3__118_contigs__length_77400372	48871903	48917532	-	45630
nbisL1-transcript-107867	0.579965	5.64302	4.70293	0.0301113	0.0872198	389	547	209	291	227	268	496	340	408	624	PGA_scaffold_10__19_contigs__length_45498505	27793191	27798567	-	5377
tsebra_g11964	0.579677	2.66572	3.45207	0.0631724	0.155377	49	58	27	30	37	32	70	31	57	77	PGA_scaffold_2__135_contigs__length_79989185	55455745	55474803	+	19059
nbisL1-transcript-77290	0.579258	1.30798	2.1696	0.140763	0.284571	10	22	15	14	12	7	15	26	24	24	PGA_scaffold_8__94_contigs__length_81364398	1389187	1395628	+	6442
tsebra_g26369	0.578893	1.34863	2.30103	0.129288	0.26738	21	26	9	8	14	12	25	10	29	25	PGA_scaffold_7__48_contigs__length_33662255	24424494	24447474	+	22981
tsebra_g15847	0.578464	2.47101	1.30412	0.253463	0.429624	25	36	28	60	18	73	13	35	42	33	PGA_scaffold_3__118_contigs__length_77400372	58785934	58800240	+	14307
nbisL1-transcript-33126	0.577593	4.45267	3.7543	0.052672	0.134935	216	168	106	120	97	103	275	117	201	250	PGA_scaffold_2__135_contigs__length_79989185	54278753	54279754	-	1002
nbisL1-transcript-104466	0.576877	4.20253	3.2497	0.0714367	0.170694	95	237	120	57	101	127	152	129	157	189	PGA_scaffold_10__19_contigs__length_45498505	4264367	4550611	+	286245
nbisL1-transcript-72227	0.576332	3.56119	3.15611	0.0756433	0.178134	89	96	58	62	68	109	83	59	108	109	PGA_scaffold_7__48_contigs__length_33662255	14410878	14418560	+	7683
nbisL1-transcript-76751	0.57609	7.1846	3.93865	0.0471886	0.123979	772	1473	986	646	826	565	1235	963	1565	2148	PGA_scaffold_8__94_contigs__length_81364398	102907	124865	+	21959
tsebra_g13983	0.575724	5.73999	2.77742	0.0956023	0.213368	266	899	256	183	264	244	667	331	376	722	PGA_scaffold_3__118_contigs__length_77400372	15264292	15298325	+	34034
tsebra_g7451	0.575713	6.43047	4.58972	0.0321643	0.0917505	499	863	420	518	492	386	933	539	773	1153	PGA_scaffold_1__188_contigs__length_130229059	97802586	97818623	+	16038
nbisL1-transcript-77140	0.575476	8.13382	2.8536	0.0911694	0.205796	2452	1647	1857	1873	1035	2656	2385	1641	2109	2314	PGA_scaffold_8__94_contigs__length_81364398	1147234	1152368	+	5135
tsebra_g16542	0.574552	6.86687	4.17506	0.0410231	0.111254	796	1206	820	407	597	643	1000	859	967	1526	PGA_scaffold_3__118_contigs__length_77400372	74055463	74085553	-	30091
nbisL1-transcript-97580	0.574081	1.59531	2.14532	0.143006	0.287854	29	29	7	17	12	16	12	24	28	40	PGA_scaffold_9__74_contigs__length_58108748	25781828	25789291	-	7464
nbisL1-transcript-51709	0.573185	1.55111	2.17321	0.140433	0.284087	27	28	14	17	5	19	29	18	14	35	PGA_scaffold_3__118_contigs__length_77400372	75509249	75510703	+	1455
tsebra_g110	0.572743	6.75442	3.7056	0.0542301	0.1381	483	1458	658	447	571	603	1038	762	902	1299	PGA_scaffold_10__19_contigs__length_45498505	2106757	2120750	+	13994
nbisL1-transcript-83076	0.572153	0.995385	0.976144	0.323153	0.506521	2	42	3	8	9	4	30	4	22	20	PGA_scaffold_8__94_contigs__length_81364398	30946992	30954872	-	7881
nbisL1-transcript-104114	0.571642	2.82748	3.77646	0.0519784	0.133715	52	63	40	33	36	37	66	53	57	81	PGA_scaffold_10__19_contigs__length_45498505	3044309	3045438	-	1130
tsebra_g6852	0.571563	1.71658	1.96347	0.161143	0.313236	29	27	7	24	14	5	35	20	34	46	PGA_scaffold_1__188_contigs__length_130229059	93719580	93730325	-	10746
tsebra_g8448	0.57136	5.28899	2.75261	0.0970958	0.215824	229	380	325	118	206	309	208	305	344	414	PGA_scaffold_1__188_contigs__length_130229059	107133515	107136919	-	3405
nbisL1-transcript-41986	0.571289	5.09838	4.17069	0.041129	0.111486	250	335	239	141	151	230	280	214	318	393	PGA_scaffold_3__118_contigs__length_77400372	18446793	18468437	+	21645
nbisL1-transcript-33285	0.57127	1.45181	2.04551	0.152656	0.301752	24	23	5	20	11	16	16	18	17	42	PGA_scaffold_2__135_contigs__length_79989185	54888615	54925952	-	37338
nbisL1-transcript-37508	0.571069	4.86158	3.96158	0.0465499	0.122668	250	244	204	141	102	137	265	190	310	355	PGA_scaffold_2__135_contigs__length_79989185	77341604	77342965	+	1362
nbisL1-transcript-72691	0.570937	5.23529	4.47945	0.0343047	0.0964777	264	343	222	187	197	196	459	235	336	379	PGA_scaffold_7__48_contigs__length_33662255	16017693	16036018	-	18326
nbisL1-transcript-108316	0.570719	2.76636	2.17077	0.140656	0.28446	87	45	39	24	22	62	46	43	42	74	PGA_scaffold_10__19_contigs__length_45498505	30371546	30526206	-	154661
tsebra_g31867	0.5706	5.70447	4.29075	0.0383203	0.105435	282	575	311	325	214	333	466	353	492	534	PGA_scaffold_9__74_contigs__length_58108748	16852921	16872671	-	19751
tsebra_g29015	0.569992	3.31834	2.85287	0.0912112	0.20587	121	68	33	41	56	47	88	67	98	125	PGA_scaffold_8__94_contigs__length_81364398	33694217	33695371	+	1155
tsebra_g27540	0.569369	5.17956	4.08453	0.0432774	0.115936	268	337	216	155	196	142	439	238	327	443	PGA_scaffold_8__94_contigs__length_81364398	7843694	7866893	+	23200
nbisL1-transcript-74046	0.569286	3.66634	3.56759	0.0589179	0.147489	91	131	51	79	60	62	163	75	119	118	PGA_scaffold_7__48_contigs__length_33662255	22542008	22543976	-	1969
tsebra_g14600	0.569032	2.53283	2.707	0.0999088	0.220337	40	69	36	24	19	19	66	52	52	50	PGA_scaffold_3__118_contigs__length_77400372	29030538	29046911	-	16374
nbisL1-transcript-54520	0.568548	4.74498	3.89575	0.0484085	0.126262	168	220	135	217	110	155	215	179	284	301	PGA_scaffold_5__106_contigs__length_63362655	19417690	19442865	+	25176
tsebra_g16718	0.568478	4.75362	4.69812	0.0301957	0.0874067	165	244	154	146	151	143	274	178	251	304	PGA_scaffold_3__118_contigs__length_77400372	77380194	77387896	-	7703
nbisL1-transcript-62654	0.567602	1.38586	2.06088	0.151123	0.299801	16	25	10	19	9	10	24	7	27	41	PGA_scaffold_6__158_contigs__length_65093427	20680687	20702870	+	22184
nbisL1-transcript-60123	0.567441	3.84604	3.72002	0.0537638	0.13712	95	127	100	82	54	80	106	115	155	140	PGA_scaffold_6__158_contigs__length_65093427	5598072	5608460	+	10389
nbisL1-transcript-44764	0.567352	5.79632	2.1762	0.14016	0.283666	201	734	172	452	282	348	547	496	543	297	PGA_scaffold_3__118_contigs__length_77400372	32865887	33279686	-	413800
tsebra_g4587	0.567314	5.07557	4.52965	0.0333125	0.0942742	221	307	177	209	168	155	363	201	318	439	PGA_scaffold_1__188_contigs__length_130229059	53256572	53257137	-	566
nbisL1-transcript-58357	0.566964	3.43319	3.35187	0.0671288	0.162702	65	105	55	60	59	48	77	71	85	195	PGA_scaffold_5__106_contigs__length_63362655	57964598	57989940	+	25343
nbisL1-transcript-35065	0.566958	3.53578	2.20225	0.137809	0.280096	43	125	31	97	72	45	168	73	80	136	PGA_scaffold_2__135_contigs__length_79989185	64513800	64518180	-	4381
nbisL1-transcript-42366	0.566588	4.24085	2.66651	0.10248	0.224924	146	166	79	116	99	127	278	135	96	129	PGA_scaffold_3__118_contigs__length_77400372	22373986	22398564	+	24579
nbisL1-transcript-48424	0.565186	1.79071	2.52885	0.111782	0.240225	27	32	11	24	13	12	27	28	36	38	PGA_scaffold_3__118_contigs__length_77400372	57358659	57360733	-	2075
tsebra_g3464	0.564679	3.09763	2.86764	0.0903773	0.204432	32	77	40	71	45	48	66	51	74	126	PGA_scaffold_1__188_contigs__length_130229059	29201370	29201941	+	572
tsebra_g9841	0.563797	5.89845	4.6595	0.0308822	0.0889153	442	622	316	322	260	331	654	392	472	710	PGA_scaffold_2__135_contigs__length_79989185	3782405	3800431	+	18027
nbisL1-transcript-8768	0.563294	3.62927	2.65298	0.103356	0.226461	53	167	41	82	65	49	117	89	88	202	PGA_scaffold_1__188_contigs__length_130229059	43921944	43923205	-	1262
nbisL1-transcript-27083	0.563133	6.97932	4.36384	0.0367095	0.101922	964	1211	612	761	571	649	981	1135	971	1658	PGA_scaffold_2__135_contigs__length_79989185	14357291	14458194	+	100904
tsebra_g17297	0.562783	2.17023	1.51312	0.218664	0.387823	20	46	15	47	12	16	14	47	64	41	PGA_scaffold_5__106_contigs__length_63362655	12562734	12575762	-	13029
nbisL1-transcript-93771	0.562428	5.47951	3.38677	0.0657216	0.160193	188	556	188	290	244	298	433	286	348	512	PGA_scaffold_9__74_contigs__length_58108748	2676617	2679113	+	2497
nbisL1-transcript-45990	0.562288	2.25766	3.06506	0.079992	0.18572	35	52	18	26	21	29	46	31	39	49	PGA_scaffold_3__118_contigs__length_77400372	44292733	44307995	-	15263
nbisL1-transcript-104207	0.562224	1.18805	1.93704	0.16399	0.316834	20	10	19	7	9	13	21	15	17	21	PGA_scaffold_10__19_contigs__length_45498505	3261230	3314363	-	53134
tsebra_g14676	0.56218	3.66688	2.42214	0.119632	0.252651	106	203	34	47	53	61	147	71	97	177	PGA_scaffold_3__118_contigs__length_77400372	30545578	30547778	+	2201
nbisL1-transcript-110556	0.561859	2.03182	2.72048	0.0990679	0.219099	42	29	19	18	18	21	36	34	33	40	PGA_scaffold_190__1_contigs__length_6945	58	4027	-	3970
nbisL1-transcript-88212	0.561711	3.48923	3.36482	0.0666029	0.161695	87	100	52	57	62	50	100	57	97	196	PGA_scaffold_8__94_contigs__length_81364398	59176525	59206992	-	30468
nbisL1-transcript-8458	0.561579	1.01901	1.88187	0.170122	0.325156	16	15	9	15	4	10	20	8	13	29	PGA_scaffold_1__188_contigs__length_130229059	42227062	42245226	+	18165
nbisL1-transcript-70465	0.561477	6.56866	4.0428	0.0443601	0.118159	633	651	448	754	480	544	829	680	896	1095	PGA_scaffold_7__48_contigs__length_33662255	5088630	5091298	+	2669
nbisL1-transcript-77254	0.561463	6.0115	3.84304	0.0499529	0.129475	481	787	351	216	329	332	554	419	680	817	PGA_scaffold_8__94_contigs__length_81364398	1304992	1344321	+	39330
tsebra_g31485	0.561195	5.10629	4.49839	0.0339269	0.0957461	286	330	184	162	162	188	307	264	274	439	PGA_scaffold_9__74_contigs__length_58108748	7748820	7757506	-	8687
nbisL1-transcript-46043	0.560375	5.83848	4.0095	0.0452444	0.119991	306	542	272	328	374	264	648	381	475	736	PGA_scaffold_3__118_contigs__length_77400372	44473917	44489609	+	15693
nbisL1-transcript-8344	0.56037	2.60769	3.00188	0.0831681	0.191616	51	59	27	25	32	28	56	49	37	87	PGA_scaffold_1__188_contigs__length_130229059	41791032	41791397	-	366
nbisL1-transcript-109774	0.560333	2.02381	1.84108	0.174824	0.331976	12	68	15	14	24	23	36	22	23	66	PGA_scaffold_10__19_contigs__length_45498505	41312827	41395752	-	82926
tsebra_g29154	0.560087	3.20641	3.6272	0.0568424	0.143449	74	73	47	60	37	46	87	59	99	99	PGA_scaffold_8__94_contigs__length_81364398	36989878	36990507	+	630
nbisL1-transcript-79209	0.560083	7.8504	3.15884	0.0755167	0.177945	1010	3712	1055	1079	1108	1325	2308	1613	2074	2510	PGA_scaffold_8__94_contigs__length_81364398	10444641	10462647	+	18007
tsebra_g14949	0.560066	5.32827	4.30122	0.038085	0.104971	269	317	224	201	254	215	388	282	305	547	PGA_scaffold_3__118_contigs__length_77400372	36567878	36584149	+	16272
nbisL1-transcript-107542	0.55989	1.09872	2.07029	0.150193	0.298258	20	13	11	10	8	12	23	11	17	19	PGA_scaffold_10__19_contigs__length_45498505	25958692	25963988	-	5297
nbisL1-transcript-92866	0.559561	3.09993	3.53154	0.060212	0.149877	72	74	38	42	46	47	94	47	71	105	PGA_scaffold_8__94_contigs__length_81364398	81076726	81079300	+	2575
nbisL1-transcript-21095	0.559359	6.92995	2.71932	0.0991402	0.219193	1363	740	831	627	355	962	895	781	1124	1258	PGA_scaffold_1__188_contigs__length_130229059	113804329	113872966	-	68638
nbisL1-transcript-102765	0.558393	7.08278	3.91321	0.0479079	0.125314	741	1328	805	666	808	542	1394	797	1349	2024	PGA_scaffold_9__74_contigs__length_58108748	56599721	56600307	-	587
nbisL1-transcript-102864	0.558233	6.13768	4.40349	0.0358655	0.100023	428	720	473	350	315	406	672	456	571	938	PGA_scaffold_9__74_contigs__length_58108748	56920574	56922188	-	1615
tsebra_g26282	0.558167	2.06716	2.10404	0.146911	0.293354	43	52	10	12	20	16	34	23	43	63	PGA_scaffold_7__48_contigs__length_33662255	23263865	23266318	-	2454
tsebra_g3567	0.558139	7.33333	3.68512	0.0548999	0.139492	952	2000	780	861	782	1025	2040	909	1169	1725	PGA_scaffold_1__188_contigs__length_130229059	32192101	32242264	-	50164
nbisL1-transcript-61037	0.558126	4.46445	3.7388	0.0531626	0.135886	121	196	143	147	92	132	200	133	168	320	PGA_scaffold_6__158_contigs__length_65093427	10594749	10597125	-	2377
nbisL1-transcript-101363	0.557754	2.63382	3.07566	0.0794722	0.184807	42	57	35	22	38	37	40	42	58	81	PGA_scaffold_9__74_contigs__length_58108748	50834914	50840811	+	5898
nbisL1-transcript-96369	0.557306	4.46762	4.33343	0.0373709	0.103432	132	192	144	126	106	112	210	155	208	265	PGA_scaffold_9__74_contigs__length_58108748	18038541	18050427	-	11887
nbisL1-transcript-4540	0.556981	6.67395	4.756	0.0291964	0.0851313	717	1085	539	495	515	490	952	702	954	1381	PGA_scaffold_1__188_contigs__length_130229059	19143750	19164248	+	20499
nbisL1-transcript-20067	0.556743	3.26226	3.12659	0.0770245	0.180547	54	80	48	44	71	48	106	57	67	136	PGA_scaffold_1__188_contigs__length_130229059	108843817	108857745	+	13929
nbisL1-transcript-80770	0.556621	2.51767	1.59021	0.207297	0.373578	55	21	26	60	10	43	34	46	52	50	PGA_scaffold_8__94_contigs__length_81364398	18638525	18640422	-	1898
nbisL1-transcript-107579	0.556525	2.15975	2.36358	0.124197	0.259441	52	34	13	17	24	17	38	30	43	61	PGA_scaffold_10__19_contigs__length_45498505	26110395	26235835	+	125441
tsebra_g167	0.556392	4.26925	3.17624	0.0747167	0.17658	135	245	58	112	94	83	161	172	177	233	PGA_scaffold_10__19_contigs__length_45498505	3190708	3191958	+	1251
nbisL1-transcript-74567	0.55536	8.97684	2.05744	0.151465	0.300249	2921	4125	2289	4439	2169	4368	1929	4727	5239	3383	PGA_scaffold_7__48_contigs__length_33662255	24926000	24933008	-	7009
tsebra_g2336	0.555321	1.04893	1.74395	0.186639	0.34697	11	11	13	13	10	7	19	5	20	34	PGA_scaffold_1__188_contigs__length_130229059	6017344	6018806	-	1463
nbisL1-transcript-6611	0.554951	3.65164	1.31038	0.252327	0.428228	93	59	144	75	12	89	98	113	129	65	PGA_scaffold_1__188_contigs__length_130229059	30578231	30579140	+	910
nbisL1-transcript-60229	0.554355	8.34691	4.6122	0.0317452	0.090845	2049	3529	1945	1774	1388	2067	3070	2200	2792	3702	PGA_scaffold_6__158_contigs__length_65093427	6253536	6273541	+	20006
tsebra_g7831	0.553372	7.29596	3.85845	0.0494961	0.128458	1066	1236	978	706	970	764	2007	896	1336	1912	PGA_scaffold_1__188_contigs__length_130229059	100418283	100485692	+	67410
tsebra_g28116	0.553288	3.46784	2.39751	0.121528	0.255568	43	158	40	86	40	43	113	79	92	157	PGA_scaffold_8__94_contigs__length_81364398	18456536	18458308	+	1773
tsebra_g11400	0.551997	4.10091	3.2493	0.0714538	0.170695	113	238	86	73	69	73	199	128	143	199	PGA_scaffold_2__135_contigs__length_79989185	42046197	42069269	+	23073
tsebra_g11385	0.551847	4.20777	2.64994	0.103554	0.226781	186	170	54	98	95	93	130	114	138	352	PGA_scaffold_2__135_contigs__length_79989185	41826613	41841495	+	14883
nbisL1-transcript-4258	0.551155	1.52477	2.20167	0.137862	0.28015	20	30	11	11	16	13	32	14	17	43	PGA_scaffold_1__188_contigs__length_130229059	17756073	17757578	+	1506
nbisL1-transcript-8767	0.550667	4.06319	2.37643	0.123179	0.258075	68	207	51	121	96	64	187	120	107	266	PGA_scaffold_1__188_contigs__length_130229059	43921689	43925291	+	3603
nbisL1-transcript-8825	0.549916	0.918961	0.985996	0.320723	0.503954	24	18	9	3	3	0	12	10	20	38	PGA_scaffold_1__188_contigs__length_130229059	44205157	44235897	+	30741
nbisL1-transcript-56735	0.549543	4.84031	3.63816	0.0564692	0.142677	222	345	147	111	131	138	214	221	311	355	PGA_scaffold_5__106_contigs__length_63362655	44548618	44605044	-	56427
nbisL1-transcript-17084	0.54912	2.93226	3.18305	0.0744059	0.175989	62	83	27	40	35	41	79	52	74	72	PGA_scaffold_1__188_contigs__length_130229059	90273687	90275341	+	1655
nbisL1-transcript-30555	0.548848	2.82095	2.59861	0.106957	0.232365	54	40	59	42	20	35	63	43	71	89	PGA_scaffold_2__135_contigs__length_79989185	35310645	35317034	-	6390
nbisL1-transcript-60210	0.548248	4.94972	3.14672	0.0760797	0.178945	153	332	226	125	159	116	316	186	354	410	PGA_scaffold_6__158_contigs__length_65093427	6081050	6089024	-	7975
nbisL1-transcript-22901	0.547792	6.04018	3.7931	0.0514642	0.132706	392	615	357	415	325	273	819	425	512	906	PGA_scaffold_1__188_contigs__length_130229059	124531721	124533195	+	1475
nbisL1-transcript-40163	0.547192	2.6934	3.16787	0.0751005	0.177193	37	64	33	41	28	33	58	47	70	60	PGA_scaffold_3__118_contigs__length_77400372	7248193	7290993	-	42801
nbisL1-transcript-105040	0.547081	5.85323	4.31592	0.0377574	0.104252	372	639	279	290	311	325	549	362	491	798	PGA_scaffold_10__19_contigs__length_45498505	9222430	9223716	+	1287
tsebra_g7817	0.546621	5.3062	3.81868	0.0506842	0.131127	296	407	240	143	204	200	385	266	321	567	PGA_scaffold_1__188_contigs__length_130229059	100264584	100278660	-	14077
tsebra_g22135	0.546552	6.21083	4.46687	0.0345583	0.0970167	479	830	348	396	378	418	663	483	688	968	PGA_scaffold_6__158_contigs__length_65093427	4123601	4124802	-	1202
nbisL1-transcript-94684	0.545765	3.18235	1.78803	0.181166	0.340048	130	63	43	26	32	23	126	64	71	118	PGA_scaffold_9__74_contigs__length_58108748	9175933	9181431	-	5499
nbisL1-transcript-81897	0.544312	1.63463	2.29602	0.129706	0.267983	22	24	18	21	8	17	20	22	32	33	PGA_scaffold_8__94_contigs__length_81364398	24209373	24221313	+	11941
nbisL1-transcript-93641	0.543433	2.48233	2.76013	0.0966403	0.215022	49	60	23	31	17	24	53	35	50	78	PGA_scaffold_9__74_contigs__length_58108748	2127018	2128347	+	1330
nbisL1-transcript-86168	0.543369	5.0441	3.00193	0.0831656	0.191616	248	275	254	125	148	173	229	243	451	309	PGA_scaffold_8__94_contigs__length_81364398	48310022	48310645	+	624
nbisL1-transcript-79850	0.542975	1.83447	1.93649	0.16405	0.316834	22	46	22	8	15	16	20	33	23	55	PGA_scaffold_8__94_contigs__length_81364398	13512803	13514653	+	1851
nbisL1-transcript-89722	0.542912	3.47805	3.28639	0.0698564	0.167791	59	121	55	48	72	58	116	76	86	142	PGA_scaffold_8__94_contigs__length_81364398	67987675	68005530	+	17856
nbisL1-transcript-85052	0.542692	6.98551	2.61208	0.106053	0.23101	667	983	1051	472	763	464	806	1006	1499	1923	PGA_scaffold_8__94_contigs__length_81364398	42694434	42831255	+	136822
nbisL1-transcript-104531	0.542598	6.89284	4.28172	0.0385244	0.105877	746	1055	849	566	569	631	1132	896	1050	1432	PGA_scaffold_10__19_contigs__length_45498505	4878360	4903841	+	25482
tsebra_g28855	0.542505	3.15951	2.67555	0.1019	0.223807	79	61	55	31	51	49	114	54	54	110	PGA_scaffold_8__94_contigs__length_81364398	30912305	30913833	+	1529
nbisL1-transcript-482	0.542202	8.44432	4.42402	0.0354365	0.0990517	2697	3292	1991	1828	1509	1723	3381	2045	3514	4851	PGA_scaffold_1__188_contigs__length_130229059	1423141	1425270	+	2130
tsebra_g14890	0.542189	4.57144	2.82028	0.0930799	0.209078	255	128	119	147	96	173	184	181	194	250	PGA_scaffold_3__118_contigs__length_77400372	35018537	35054688	+	36152
nbisL1-transcript-101521	0.541855	2.12567	2.14656	0.142889	0.287784	30	22	32	16	28	14	48	29	52	40	PGA_scaffold_9__74_contigs__length_58108748	51264969	51277926	+	12958
tsebra_g16564	0.540227	4.0267	2.85385	0.0911552	0.205786	192	125	65	63	81	88	166	114	122	213	PGA_scaffold_3__118_contigs__length_77400372	74515423	74516859	-	1437
tsebra_g8529	0.540184	7.87599	4.28722	0.0383998	0.105614	1942	1947	1536	1141	980	1322	2199	1519	2304	2883	PGA_scaffold_1__188_contigs__length_130229059	108562769	108564630	+	1862
nbisL1-transcript-13444	0.540117	7.84064	2.1604	0.141608	0.285779	2760	1543	1158	1034	925	1042	2309	2914	1322	1886	PGA_scaffold_1__188_contigs__length_130229059	68232995	68617643	-	384649
nbisL1-transcript-15712	0.539836	5.51896	1.6067	0.204957	0.370759	154	866	203	220	172	164	255	289	389	1067	PGA_scaffold_1__188_contigs__length_130229059	79841065	79842174	+	1110
tsebra_g22048	0.53977	4.04413	3.4619	0.0627981	0.154639	105	178	92	65	92	116	156	93	150	179	PGA_scaffold_6__158_contigs__length_65093427	2446767	2448377	+	1611
tsebra_g16719	0.53914	3.63472	3.52641	0.0603984	0.150118	68	124	63	66	72	66	134	77	98	162	PGA_scaffold_3__118_contigs__length_77400372	77387931	77389313	-	1383
nbisL1-transcript-72681	0.539121	6.6359	4.01104	0.0452031	0.11991	564	1079	510	518	553	550	1145	716	762	1111	PGA_scaffold_7__48_contigs__length_33662255	15929893	16024615	-	94723
nbisL1-transcript-28977	0.5383	2.56846	2.79467	0.0945781	0.21146	50	54	36	23	24	23	48	45	52	88	PGA_scaffold_2__135_contigs__length_79989185	24591126	24598532	-	7407
nbisL1-transcript-75453	0.536817	4.08283	3.52844	0.0603245	0.150019	120	170	91	77	87	67	197	108	151	230	PGA_scaffold_7__48_contigs__length_33662255	29874493	29877399	-	2907
tsebra_g31865	0.53665	1.72496	2.06138	0.151074	0.299731	25	23	8	22	20	16	26	28	36	25	PGA_scaffold_9__74_contigs__length_58108748	16836090	16838021	-	1932
tsebra_g12890	0.536231	4.83444	4.13042	0.0421189	0.113609	209	281	146	132	152	158	271	191	237	386	PGA_scaffold_2__135_contigs__length_79989185	76260161	76261075	+	915
nbisL1-transcript-65843	0.535689	6.92907	4.39753	0.0359911	0.100321	959	1015	648	673	597	637	1313	801	1010	1601	PGA_scaffold_6__158_contigs__length_65093427	42020324	42024919	+	4596
nbisL1-transcript-43642	0.535213	4.39468	2.91534	0.0877408	0.19972	206	198	123	79	81	78	197	135	204	339	PGA_scaffold_3__118_contigs__length_77400372	28995689	29022089	-	26401
tsebra_g22129	0.535145	1.99711	1.76347	0.184193	0.34399	41	13	23	24	16	19	45	15	51	37	PGA_scaffold_6__158_contigs__length_65093427	4055591	4061257	+	5667
nbisL1-transcript-76531	0.535107	6.50591	3.61242	0.0573497	0.144486	546	764	374	727	454	498	850	662	928	976	PGA_scaffold_7__48_contigs__length_33662255	33278186	33291477	+	13292
tsebra_g27457	0.53508	8.78551	1.56063	0.211573	0.378797	2269	3742	1476	5143	1303	1263	5685	1605	5036	7355	PGA_scaffold_8__94_contigs__length_81364398	6345181	6346683	-	1503
tsebra_g15554	0.535029	6.0956	4.06698	0.0437294	0.11689	524	494	436	354	339	417	556	505	582	884	PGA_scaffold_3__118_contigs__length_77400372	52366181	52383985	-	17805
nbisL1-transcript-101844	0.534222	2.00656	1.93657	0.164041	0.316834	36	17	14	31	20	12	40	31	46	39	PGA_scaffold_9__74_contigs__length_58108748	52677654	52685702	+	8049
tsebra_g24173	0.533677	6.41805	3.54406	0.0597591	0.149051	676	676	457	599	315	479	777	454	847	1247	PGA_scaffold_6__158_contigs__length_65093427	52009907	52011334	+	1428
nbisL1-transcript-4356	0.533398	5.84814	3.1978	0.0737376	0.174807	310	704	280	279	318	303	710	321	405	825	PGA_scaffold_1__188_contigs__length_130229059	18042506	18043609	+	1104
nbisL1-transcript-100967	0.533136	6.88619	3.76038	0.0524808	0.13462	643	1046	869	707	477	652	1132	884	1002	1463	PGA_scaffold_9__74_contigs__length_58108748	49046864	49211139	+	164276
tsebra_g14706	0.532776	4.1813	3.30175	0.0692061	0.166688	173	177	75	75	91	93	204	116	150	228	PGA_scaffold_3__118_contigs__length_77400372	31044299	31069363	+	25065
nbisL1-transcript-102950	0.531772	4.12558	2.68668	0.10119	0.222548	184	143	72	80	83	62	205	119	127	275	PGA_scaffold_9__74_contigs__length_58108748	57238373	57240269	+	1897
tsebra_g12048	0.53163	6.78049	2.95702	0.0855052	0.195625	650	1567	530	374	596	602	1308	685	1071	1098	PGA_scaffold_2__135_contigs__length_79989185	57399741	57406368	-	6628
tsebra_g14950	0.531506	2.55013	2.2859	0.130554	0.269313	62	36	31	26	25	48	54	41	41	48	PGA_scaffold_3__118_contigs__length_77400372	36590198	36592086	-	1889
tsebra_g12988	0.530121	3.6384	2.19637	0.138336	0.280828	41	153	75	66	64	39	152	82	89	203	PGA_scaffold_2__135_contigs__length_79989185	77226633	77228211	+	1579
tsebra_g1503	0.528441	1.0771	1.71894	0.18983	0.350824	11	13	7	12	16	6	23	13	16	27	PGA_scaffold_10__19_contigs__length_45498505	33765353	33766743	+	1391
nbisL1-transcript-78910	0.528096	8.15561	3.50348	0.0612401	0.151575	1484	2967	1686	1326	1677	1289	2404	1842	2821	4582	PGA_scaffold_8__94_contigs__length_81364398	9801229	9818031	+	16803
nbisL1-transcript-86321	0.526987	4.59061	3.86159	0.0494035	0.128294	189	245	108	124	115	143	242	171	196	282	PGA_scaffold_8__94_contigs__length_81364398	49110687	49115579	+	4893
nbisL1-transcript-96824	0.526527	2.56191	1.48427	0.223107	0.393132	29	82	53	10	18	30	27	57	67	62	PGA_scaffold_9__74_contigs__length_58108748	20989464	21052065	-	62602
tsebra_g10304	0.526355	5.2311	2.70743	0.0998816	0.220337	329	482	201	99	159	209	327	322	328	418	PGA_scaffold_2__135_contigs__length_79989185	14997081	15034818	+	37738
nbisL1-transcript-38764	0.525392	5.55856	3.9103	0.0479909	0.125471	347	427	254	276	205	210	478	293	526	595	PGA_scaffold_3__118_contigs__length_77400372	2572576	2590534	-	17959
tsebra_g12594	0.525205	6.12815	3.26604	0.0707282	0.169296	566	586	442	421	225	515	595	480	534	838	PGA_scaffold_2__135_contigs__length_79989185	70922279	70928739	-	6461
tsebra_g11957	0.524779	5.20247	3.87385	0.049044	0.127571	257	365	209	158	195	179	360	247	327	524	PGA_scaffold_2__135_contigs__length_79989185	55346127	55347561	+	1435
nbisL1-transcript-35354	0.524522	1.48328	0.779202	0.377385	0.56069	37	5	2	28	8	10	14	8	31	61	PGA_scaffold_2__135_contigs__length_79989185	66014783	66017133	+	2351
tsebra_g11375	0.524258	5.838	2.1529	0.142301	0.286796	453	588	140	281	394	168	514	386	567	1038	PGA_scaffold_2__135_contigs__length_79989185	41743651	41757023	+	13373
tsebra_g5179	0.523515	4.99848	3.72171	0.0537094	0.137013	199	337	189	170	137	167	323	205	258	465	PGA_scaffold_1__188_contigs__length_130229059	65965868	65967015	+	1148
tsebra_g23306	0.523122	3.81614	2.8562	0.0910221	0.205549	57	137	84	66	94	59	141	105	131	183	PGA_scaffold_6__158_contigs__length_65093427	31012950	31019448	-	6499
nbisL1-transcript-94378	0.52288	6.01789	4.14061	0.0418662	0.113066	514	620	366	282	312	375	616	445	619	757	PGA_scaffold_9__74_contigs__length_58108748	7748581	7757642	+	9062
tsebra_g19094	0.522648	5.09154	3.32166	0.0683729	0.164989	178	293	210	192	190	232	220	241	358	399	PGA_scaffold_5__106_contigs__length_63362655	32818686	32835233	-	16548
nbisL1-transcript-46389	0.52253	3.88494	2.8464	0.0915788	0.206424	139	107	76	79	64	71	91	99	184	206	PGA_scaffold_3__118_contigs__length_77400372	46828406	46855408	-	27003
tsebra_g9858	0.522526	6.02727	2.76109	0.0965823	0.214944	498	591	298	373	329	415	633	526	277	973	PGA_scaffold_2__135_contigs__length_79989185	4049054	4049500	-	447
nbisL1-transcript-10978	0.522501	1.54401	1.83533	0.1755	0.332768	22	33	13	15	7	17	32	23	12	32	PGA_scaffold_1__188_contigs__length_130229059	55647563	55660983	+	13421
tsebra_g33335	0.522439	8.6037	3.33888	0.0676606	0.163585	3000	4536	1915	2054	1444	1631	3403	2424	4252	6066	PGA_scaffold_9__74_contigs__length_58108748	50069904	50085233	+	15330
tsebra_g14302	0.522331	5.58084	3.45687	0.0629896	0.154986	301	571	290	185	226	260	530	288	443	584	PGA_scaffold_3__118_contigs__length_77400372	22732343	22737666	-	5324
nbisL1-transcript-81080	0.522287	4.2888	2.22732	0.135589	0.277122	124	282	117	57	79	154	114	131	215	195	PGA_scaffold_8__94_contigs__length_81364398	21120756	21153505	+	32750
nbisL1-transcript-95293	0.522193	5.11999	3.75434	0.0526706	0.134935	270	333	209	142	166	164	354	235	332	457	PGA_scaffold_9__74_contigs__length_58108748	12464053	12466060	-	2008
nbisL1-transcript-80097	0.522181	4.42999	2.14299	0.143223	0.288085	115	95	86	199	139	89	187	172	206	302	PGA_scaffold_8__94_contigs__length_81364398	15176868	15204196	+	27329
tsebra_g32772	0.522157	7.14899	2.74517	0.0975485	0.216567	693	1664	623	952	687	572	1279	751	2019	1837	PGA_scaffold_9__74_contigs__length_58108748	36117334	36120029	+	2696
tsebra_g26912	0.52205	7.30239	3.89768	0.0483527	0.126162	1199	1290	973	818	729	1064	1275	1231	1515	1569	PGA_scaffold_7__48_contigs__length_33662255	32727830	32728387	-	558
nbisL1-transcript-34754	0.521597	1.37202	0.819708	0.365266	0.54912	21	8	20	19	5	37	11	19	13	6	PGA_scaffold_2__135_contigs__length_79989185	62929920	62940272	-	10353
nbisL1-transcript-96989	0.521379	5.78954	3.83267	0.0502627	0.130186	504	473	258	284	260	286	547	407	461	732	PGA_scaffold_9__74_contigs__length_58108748	23364231	23486644	-	122414
nbisL1-transcript-78788	0.520973	6.30456	3.35149	0.0671441	0.162721	510	939	368	413	373	366	947	405	778	1080	PGA_scaffold_8__94_contigs__length_81364398	9142212	9144852	+	2641
nbisL1-transcript-15555	0.520962	3.32495	2.84346	0.0917466	0.206675	70	100	39	40	68	43	90	82	86	135	PGA_scaffold_1__188_contigs__length_130229059	78858186	79063898	+	205713
nbisL1-transcript-11401	0.520698	1.58887	1.80755	0.178803	0.337429	21	32	10	15	14	5	38	22	23	40	PGA_scaffold_1__188_contigs__length_130229059	57935519	57936672	+	1154
tsebra_g14731	0.520388	4.09779	3.70989	0.0540909	0.137778	135	153	88	94	75	87	181	117	151	211	PGA_scaffold_3__118_contigs__length_77400372	31423470	31427012	+	3543
tsebra_g33658	0.520384	3.77427	2.21321	0.136834	0.278809	160	59	49	91	62	77	119	91	139	164	PGA_scaffold_9__74_contigs__length_58108748	56621314	56630698	-	9385
tsebra_g28463	0.52018	6.12459	3.00778	0.0828655	0.191099	656	504	298	451	305	435	476	569	803	667	PGA_scaffold_8__94_contigs__length_81364398	24179097	24190409	+	11313
nbisL1-transcript-80297	0.519534	2.17497	1.76242	0.184323	0.34415	46	29	10	25	27	13	36	29	40	83	PGA_scaffold_8__94_contigs__length_81364398	15720567	15722651	+	2085
nbisL1-transcript-52808	0.519526	5.68365	2.79825	0.0943675	0.211106	263	647	179	380	222	224	498	378	557	621	PGA_scaffold_5__106_contigs__length_63362655	4043465	4113219	-	69755
tsebra_g31399	0.51924	7.38712	3.39262	0.0654887	0.159714	1567	1137	1025	885	677	766	1467	1269	1871	2036	PGA_scaffold_9__74_contigs__length_58108748	5325219	5353213	+	27995
nbisL1-transcript-108330	0.519238	3.88775	2.30242	0.129173	0.267241	117	101	120	73	48	126	106	110	135	119	PGA_scaffold_10__19_contigs__length_45498505	30545375	30546913	+	1539
nbisL1-transcript-8014	0.519017	2.83171	2.1153	0.145833	0.29192	73	54	49	34	14	38	67	60	69	61	PGA_scaffold_1__188_contigs__length_130229059	38789820	38802993	+	13174
nbisL1-transcript-92304	0.518968	8.02412	3.81294	0.050858	0.131445	1320	2650	1446	1352	1526	1325	2680	1891	2235	3375	PGA_scaffold_8__94_contigs__length_81364398	78093887	78095179	+	1293
tsebra_g1211	0.518904	3.95932	2.97808	0.0843992	0.193822	100	120	98	98	66	112	110	106	176	143	PGA_scaffold_10__19_contigs__length_45498505	27274651	27283368	-	8718
nbisL1-transcript-25223	0.518414	4.74337	3.48569	0.0619016	0.152919	167	221	144	141	162	133	210	185	246	422	PGA_scaffold_2__135_contigs__length_79989185	3741231	3751604	+	10374
nbisL1-transcript-86853	0.518347	2.77372	2.2588	0.132857	0.273037	68	40	42	41	19	30	56	40	72	103	PGA_scaffold_8__94_contigs__length_81364398	51477212	51477645	+	434
tsebra_g240	0.517817	6.81715	4.14901	0.0416588	0.112617	735	1022	682	545	596	679	1092	861	961	1258	PGA_scaffold_10__19_contigs__length_45498505	4878717	4903160	-	24444
nbisL1-transcript-36550	0.517551	7.33337	3.63956	0.0564217	0.14259	1107	1700	856	661	904	760	1877	1030	1406	2159	PGA_scaffold_2__135_contigs__length_79989185	74193346	74204620	+	11275
nbisL1-transcript-74384	0.517205	4.85507	1.79644	0.180143	0.338941	352	140	192	167	59	222	252	216	202	314	PGA_scaffold_7__48_contigs__length_33662255	24274917	24279734	-	4818
tsebra_g25265	0.516506	3.78996	2.56982	0.10892	0.235597	97	137	49	74	83	42	157	81	143	210	PGA_scaffold_7__48_contigs__length_33662255	6770705	6771699	+	995
tsebra_g25803	0.516298	8.52589	1.73627	0.187613	0.348014	1189	4342	2214	1640	2415	1676	1402	2520	4093	7394	PGA_scaffold_7__48_contigs__length_33662255	15731997	15732962	+	966
nbisL1-transcript-108227	0.515305	4.74246	3.05938	0.0802722	0.186273	162	347	158	107	112	154	213	228	261	285	PGA_scaffold_10__19_contigs__length_45498505	29535044	29558265	-	23222
nbisL1-transcript-92501	0.515049	7.9545	2.98166	0.0842126	0.193535	1305	1994	1308	1368	1695	1969	1723	1829	2348	2452	PGA_scaffold_8__94_contigs__length_81364398	79119373	79121402	-	2030
tsebra_g8793	0.514795	6.93415	2.19439	0.138514	0.281146	1438	666	795	617	355	946	863	870	1139	1318	PGA_scaffold_1__188_contigs__length_130229059	113838846	113846539	+	7694
tsebra_g13480	0.514788	4.53886	2.82306	0.092919	0.208844	129	310	88	120	121	98	259	145	213	333	PGA_scaffold_3__118_contigs__length_77400372	5742939	5743611	-	673
nbisL1-transcript-75230	0.514533	5.1619	2.44993	0.11753	0.249141	354	195	175	266	123	232	326	191	422	376	PGA_scaffold_7__48_contigs__length_33662255	29244837	29316111	-	71275
tsebra_g15385	0.514203	4.20689	1.72872	0.188574	0.349295	40	156	76	197	91	108	165	120	191	215	PGA_scaffold_3__118_contigs__length_77400372	48060591	48078334	-	17744
tsebra_g15235	0.513847	5.7229	3.04314	0.081079	0.187768	268	527	205	339	332	246	537	430	404	723	PGA_scaffold_3__118_contigs__length_77400372	44474705	44483685	-	8981
nbisL1-transcript-103323	0.513599	3.60918	3.13226	0.0767572	0.180153	80	120	46	72	68	53	117	84	122	163	PGA_scaffold_10__19_contigs__length_45498505	811393	821217	+	9825
nbisL1-transcript-63554	0.513288	3.77273	2.76968	0.0960651	0.214125	111	145	60	55	71	54	165	73	130	196	PGA_scaffold_6__158_contigs__length_65093427	26153465	26179745	+	26281
nbisL1-transcript-99360	0.513021	2.26343	1.8254	0.176671	0.334298	48	40	15	24	22	26	20	46	60	43	PGA_scaffold_9__74_contigs__length_58108748	37705574	37713533	-	7960
tsebra_g31175	0.512619	5.13676	3.08517	0.079009	0.183963	249	400	193	147	162	144	338	213	331	591	PGA_scaffold_8__94_contigs__length_81364398	81217232	81223564	-	6333
nbisL1-transcript-69588	0.512588	4.35212	2.89573	0.0888143	0.201704	208	132	115	107	79	133	214	123	187	218	PGA_scaffold_7__48_contigs__length_33662255	643392	646203	+	2812
nbisL1-transcript-25754	0.51224	6.1508	3.86064	0.0494314	0.128351	497	709	316	397	367	384	784	466	586	924	PGA_scaffold_2__135_contigs__length_79989185	6718328	6721765	+	3438
nbisL1-transcript-42625	0.511989	0.955004	1.39864	0.236951	0.410413	13	19	12	3	9	10	6	14	23	22	PGA_scaffold_3__118_contigs__length_77400372	24151752	24190619	+	38868
nbisL1-transcript-66334	0.511821	4.80174	3.67548	0.0552185	0.14013	163	276	146	159	142	138	282	203	230	381	PGA_scaffold_6__158_contigs__length_65093427	44911021	44912486	-	1466
nbisL1-transcript-42812	0.51176	1.4323	1.67847	0.195128	0.357783	19	17	16	19	7	17	31	16	26	15	PGA_scaffold_3__118_contigs__length_77400372	25118439	25221691	-	103253
nbisL1-transcript-11130	0.510885	2.05078	1.25564	0.262479	0.439397	15	34	9	20	43	17	28	54	39	26	PGA_scaffold_1__188_contigs__length_130229059	56675862	56676516	-	655
nbisL1-transcript-72194	0.509982	0.771477	1.14269	0.285085	0.465337	1	21	8	6	12	5	17	13	18	12	PGA_scaffold_7__48_contigs__length_33662255	14290606	14291562	-	957
tsebra_g14141	0.509914	5.48354	2.75859	0.0967333	0.215171	397	380	308	151	195	340	319	321	375	539	PGA_scaffold_3__118_contigs__length_77400372	18467743	18472163	-	4421
nbisL1-transcript-87691	0.509864	5.36609	2.96379	0.0851479	0.195011	321	378	258	144	216	201	286	383	449	468	PGA_scaffold_8__94_contigs__length_81364398	56270386	56283170	-	12785
tsebra_g32373	0.509579	5.91396	3.69352	0.0546242	0.138959	362	548	310	390	294	365	651	379	480	770	PGA_scaffold_9__74_contigs__length_58108748	26285091	26291603	+	6513
nbisL1-transcript-10612	0.50946	5.01705	3.52663	0.0603903	0.150118	214	318	143	185	173	148	316	198	338	460	PGA_scaffold_1__188_contigs__length_130229059	53256251	53265904	+	9654
nbisL1-transcript-64997	0.509446	1.67729	1.90219	0.167833	0.322039	27	28	21	14	7	12	30	30	24	35	PGA_scaffold_6__158_contigs__length_65093427	36199152	36199928	-	777
nbisL1-transcript-80650	0.509066	4.12157	2.70558	0.0999979	0.22048	148	166	92	52	99	111	171	110	193	154	PGA_scaffold_8__94_contigs__length_81364398	17245056	17253336	-	8281
nbisL1-transcript-50826	0.508635	3.84171	1.96417	0.161068	0.313218	197	91	58	65	48	59	119	127	115	215	PGA_scaffold_3__118_contigs__length_77400372	71393458	71396284	-	2827
nbisL1-transcript-109556	0.508484	3.45947	2.68752	0.101137	0.222487	66	82	85	64	40	71	97	63	90	156	PGA_scaffold_10__19_contigs__length_45498505	39919215	39924567	-	5353
nbisL1-transcript-103307	0.507966	4.37117	3.31487	0.0686556	0.165617	146	186	79	133	109	137	180	139	190	241	PGA_scaffold_10__19_contigs__length_45498505	785326	798367	-	13042
nbisL1-transcript-74212	0.507838	1.10709	1.33006	0.248794	0.424134	13	18	12	13	6	7	5	21	29	23	PGA_scaffold_7__48_contigs__length_33662255	23357446	23360471	-	3026
tsebra_g10068	0.507613	4.77806	2.33669	0.126358	0.26278	326	215	158	90	99	139	219	177	259	442	PGA_scaffold_2__135_contigs__length_79989185	8367596	8386443	+	18848
nbisL1-transcript-20974	0.507576	1.95943	0.84424	0.358187	0.542331	22	33	41	1	19	7	47	11	41	74	PGA_scaffold_1__188_contigs__length_130229059	113219324	113244813	-	25490
nbisL1-transcript-83151	0.507512	7.76535	3.72513	0.0535995	0.136812	1388	1793	1304	1039	1281	1098	2281	1451	1830	3116	PGA_scaffold_8__94_contigs__length_81364398	31165360	31172928	+	7569
nbisL1-transcript-65198	0.507442	4.43638	0.472729	0.491734	0.66505	282	44	41	11	262	35	107	61	652	156	PGA_scaffold_6__158_contigs__length_65093427	37510702	37557753	-	47052
tsebra_g26247	0.507141	0.995498	1.51514	0.218356	0.387466	13	13	6	17	7	8	15	14	12	31	PGA_scaffold_7__48_contigs__length_33662255	22973877	22976351	-	2475
nbisL1-transcript-99927	0.50712	3.14925	1.96353	0.161136	0.313236	118	61	26	42	35	46	96	75	66	93	PGA_scaffold_9__74_contigs__length_58108748	41206898	41214351	-	7454
nbisL1-transcript-75198	0.506513	1.33521	1.58226	0.208435	0.374796	10	26	18	9	11	15	18	20	30	14	PGA_scaffold_7__48_contigs__length_33662255	28792278	28827220	-	34943
nbisL1-transcript-105539	0.506441	1.24986	1.77289	0.183025	0.342395	20	20	14	8	8	8	24	16	26	22	PGA_scaffold_10__19_contigs__length_45498505	14031189	14050001	+	18813
tsebra_g21703	0.505879	6.79512	2.7353	0.0981528	0.217469	766	1036	554	558	621	481	1733	546	887	1422	PGA_scaffold_5__106_contigs__length_63362655	58854687	58875531	+	20845
nbisL1-transcript-77122	0.505803	8.38531	3.31023	0.0688499	0.166007	2788	2213	2003	2080	1353	2358	2960	2275	3112	3601	PGA_scaffold_8__94_contigs__length_81364398	1118486	1260237	-	141752
tsebra_g24460	0.505739	4.05566	3.17162	0.0749281	0.176881	95	169	73	83	105	79	165	116	177	193	PGA_scaffold_6__158_contigs__length_65093427	56875288	56881683	-	6396
nbisL1-transcript-103965	0.505394	6.89546	2.70634	0.0999498	0.220405	528	1658	690	458	614	678	1279	868	927	1469	PGA_scaffold_10__19_contigs__length_45498505	2086286	2121999	-	35714
nbisL1-transcript-72683	0.505113	6.68975	2.9466	0.0860585	0.196666	497	1161	483	607	569	536	1200	631	731	1567	PGA_scaffold_7__48_contigs__length_33662255	15972960	15975122	+	2163
tsebra_g16184	0.504323	9.69501	2.74087	0.0978118	0.217012	8462	5216	4382	4593	3457	6198	7754	5422	8551	6978	PGA_scaffold_3__118_contigs__length_77400372	66685878	66689187	+	3310
nbisL1-transcript-28424	0.503778	5.07584	2.57384	0.108643	0.235114	309	268	133	223	139	119	268	268	440	422	PGA_scaffold_2__135_contigs__length_79989185	22112175	22124001	-	11827
nbisL1-transcript-49361	0.503577	6.52822	3.38237	0.0658974	0.160533	647	716	443	662	419	591	939	691	849	870	PGA_scaffold_3__118_contigs__length_77400372	61560373	61682434	-	122062
nbisL1-transcript-44897	0.50352	5.02637	2.97921	0.0843406	0.193727	279	216	212	190	118	191	320	219	248	460	PGA_scaffold_3__118_contigs__length_77400372	34094284	34175388	+	81105
nbisL1-transcript-105327	0.503238	5.0326	3.46711	0.0626007	0.154316	293	288	172	159	137	173	361	233	295	372	PGA_scaffold_10__19_contigs__length_45498505	11299333	11317630	-	18298
nbisL1-transcript-19677	0.503061	5.26865	2.10943	0.146394	0.292588	204	354	318	131	200	322	218	345	309	382	PGA_scaffold_1__188_contigs__length_130229059	107133110	107137815	+	4706
nbisL1-transcript-67561	0.502986	6.40892	3.14006	0.0763911	0.179447	617	627	427	641	341	444	790	488	863	1259	PGA_scaffold_6__158_contigs__length_65093427	52009325	52011526	-	2202
nbisL1-transcript-62751	0.502674	5.92857	3.08937	0.0788054	0.183586	312	629	364	243	383	361	671	380	505	767	PGA_scaffold_6__158_contigs__length_65093427	20886352	20908771	-	22420
nbisL1-transcript-63040	0.502472	7.50934	2.96858	0.0848963	0.194678	1479	2302	876	688	769	1035	1548	1052	2149	2337	PGA_scaffold_6__158_contigs__length_65093427	22843640	22879463	-	35824
nbisL1-transcript-51543	0.502081	5.83224	3.76179	0.0524364	0.134578	366	456	282	351	318	293	525	418	592	686	PGA_scaffold_3__118_contigs__length_77400372	74647619	74649230	-	1612
nbisL1-transcript-62792	0.502046	2.59176	2.32724	0.127127	0.263998	41	65	36	21	27	22	72	33	59	81	PGA_scaffold_6__158_contigs__length_65093427	20987408	20989491	-	2084
nbisL1-transcript-6211	0.501169	1.99051	1.75842	0.184822	0.344841	17	27	26	16	29	25	29	23	23	69	PGA_scaffold_1__188_contigs__length_130229059	28256810	28259382	-	2573
nbisL1-transcript-19401	0.500193	4.5099	3.11142	0.0777451	0.181833	113	262	132	102	121	124	192	165	240	276	PGA_scaffold_1__188_contigs__length_130229059	106211832	106260591	+	48760
nbisL1-transcript-82023	0.500187	8.22849	2.46375	0.116501	0.247651	1764	3025	1041	2710	1078	1373	2591	2376	3194	3875	PGA_scaffold_8__94_contigs__length_81364398	24752448	24828013	-	75566
nbisL1-transcript-4850	0.49938	2.91828	1.65515	0.198259	0.361983	40	37	71	32	40	49	81	68	66	41	PGA_scaffold_1__188_contigs__length_130229059	21373324	21378546	-	5223
tsebra_g12746	0.499114	7.20733	3.09426	0.0785689	0.183289	1042	1571	746	531	886	700	1780	935	1333	1918	PGA_scaffold_2__135_contigs__length_79989185	74194042	74204441	-	10400
nbisL1-transcript-58381	0.498566	7.49725	3.54493	0.0597276	0.149015	1068	2001	905	932	932	825	1753	1177	1969	2469	PGA_scaffold_5__106_contigs__length_63362655	58023384	58085765	-	62382
tsebra_g28039	0.498309	4.97103	3.17375	0.0748302	0.176745	202	274	146	207	155	154	279	199	274	521	PGA_scaffold_8__94_contigs__length_81364398	16612508	16615237	+	2730
nbisL1-transcript-11336	0.498192	5.23346	3.4363	0.0637785	0.156342	194	343	212	232	194	241	359	246	361	424	PGA_scaffold_1__188_contigs__length_130229059	57861223	57862391	+	1169
nbisL1-transcript-21840	0.497771	6.81878	3.34862	0.0672615	0.162934	708	1289	442	594	633	571	1226	820	988	1418	PGA_scaffold_1__188_contigs__length_130229059	118581854	118583416	+	1563
tsebra_g28881	0.49711	8.03935	3.40694	0.0649226	0.158668	1687	2105	1541	1206	1638	1384	2710	1800	2069	3884	PGA_scaffold_8__94_contigs__length_81364398	31165523	31172823	-	7301
nbisL1-transcript-46362	0.496984	5.16018	3.0109	0.0827063	0.190852	336	349	187	151	140	168	307	240	374	528	PGA_scaffold_3__118_contigs__length_77400372	46707239	46781916	-	74678
tsebra_g9978	0.496823	3.84615	2.26535	0.132296	0.272115	124	131	49	80	73	40	165	92	141	228	PGA_scaffold_2__135_contigs__length_79989185	6726331	6727868	+	1538
tsebra_g10460	0.496399	3.26472	2.47331	0.115794	0.246722	80	77	45	45	51	75	69	84	77	86	PGA_scaffold_2__135_contigs__length_79989185	18941635	18955324	-	13690
nbisL1-transcript-92199	0.496208	1.10217	1.15012	0.283525	0.46341	11	17	16	11	6	5	43	7	13	21	PGA_scaffold_8__94_contigs__length_81364398	77641479	77657578	+	16100
tsebra_g5112	0.496046	6.25353	1.79307	0.180553	0.33939	301	1266	443	270	322	536	419	579	963	740	PGA_scaffold_1__188_contigs__length_130229059	64423005	64424205	+	1201
tsebra_g33372	0.495238	5.90649	3.52653	0.060394	0.150118	384	613	287	353	284	325	643	367	512	848	PGA_scaffold_9__74_contigs__length_58108748	50983928	50985837	-	1910
tsebra_g4362	0.495038	4.51899	0.973139	0.323898	0.507419	41	154	83	283	114	109	460	138	162	123	PGA_scaffold_1__188_contigs__length_130229059	49492953	49496386	-	3434
tsebra_g16427	0.494801	4.20838	1.64298	0.199917	0.364231	172	112	78	128	80	204	93	133	157	135	PGA_scaffold_3__118_contigs__length_77400372	71648158	71680247	+	32090
nbisL1-transcript-21233	0.49453	5.85269	2.35633	0.124776	0.260303	539	334	428	310	181	373	424	344	605	813	PGA_scaffold_1__188_contigs__length_130229059	114197142	114221236	-	24095
nbisL1-transcript-11303	0.493633	3.70437	2.73244	0.098329	0.217772	94	124	66	44	82	56	135	101	121	163	PGA_scaffold_1__188_contigs__length_130229059	57791405	57800463	-	9059
nbisL1-transcript-54320	0.493476	1.76592	1.27533	0.25877	0.435628	26	47	7	10	18	9	19	18	36	71	PGA_scaffold_5__106_contigs__length_63362655	17640703	17675868	+	35166
nbisL1-transcript-106310	0.493093	5.57717	3.28191	0.0700473	0.168112	311	368	342	212	245	292	401	341	450	608	PGA_scaffold_10__19_contigs__length_45498505	17989246	18066013	+	76768
nbisL1-transcript-62844	0.492145	5.46602	3.51951	0.0606503	0.15059	273	394	225	250	243	216	510	300	416	529	PGA_scaffold_6__158_contigs__length_65093427	21164310	21164999	-	690
nbisL1-transcript-17127	0.492032	2.21196	1.78277	0.181809	0.340962	19	44	28	15	33	13	43	29	51	70	PGA_scaffold_1__188_contigs__length_130229059	90434827	90511313	+	76487
nbisL1-transcript-35928	0.491808	6.3746	3.10953	0.0778354	0.181964	668	661	404	547	337	627	689	559	689	998	PGA_scaffold_2__135_contigs__length_79989185	70921616	70928925	+	7310
tsebra_g14054	0.491783	1.49853	1.50208	0.220352	0.389905	7	24	12	21	17	7	33	20	26	33	PGA_scaffold_3__118_contigs__length_77400372	16695589	16697600	+	2012
tsebra_g9241	0.491575	6.11087	3.52645	0.060397	0.150118	462	704	332	330	383	367	790	477	582	857	PGA_scaffold_1__188_contigs__length_130229059	123268867	123270057	+	1191
nbisL1-transcript-8963	0.491459	3.49331	2.21699	0.136499	0.278359	63	153	51	49	52	56	107	118	102	89	PGA_scaffold_1__188_contigs__length_130229059	44848888	44983614	+	134727
nbisL1-transcript-7951	0.491323	5.54581	2.64656	0.103774	0.227095	387	436	153	226	289	351	429	261	381	609	PGA_scaffold_1__188_contigs__length_130229059	38349929	38350171	-	243
nbisL1-transcript-106307	0.490599	5.88441	3.35412	0.067037	0.162515	313	521	351	281	368	344	578	419	542	715	PGA_scaffold_10__19_contigs__length_45498505	17933622	17968980	-	35359
tsebra_g21963	0.490157	6.83621	3.69295	0.0546429	0.13899	715	1239	571	558	597	637	1085	761	1125	1487	PGA_scaffold_6__158_contigs__length_65093427	1431537	1432556	+	1020
nbisL1-transcript-26901	0.489466	7.38749	3.29281	0.0695836	0.167304	1519	1623	724	769	796	827	1462	1182	1764	2321	PGA_scaffold_2__135_contigs__length_79989185	13490900	13491239	+	340
tsebra_g8894	0.488935	3.66864	2.43188	0.11889	0.251513	109	116	47	59	71	55	147	71	101	207	PGA_scaffold_1__188_contigs__length_130229059	115644350	115645006	+	657
nbisL1-transcript-107041	0.488573	8.98801	1.94577	0.163043	0.315817	5850	2632	3285	2842	1311	2719	5117	2890	6316	5693	PGA_scaffold_10__19_contigs__length_45498505	23872241	23907383	-	35143
tsebra_g9259	0.487803	4.21734	0.824509	0.363865	0.547831	87	194	141	40	120	10	267	66	306	258	PGA_scaffold_1__188_contigs__length_130229059	123465955	123466689	+	735
tsebra_g9976	0.487339	5.56731	3.23208	0.072209	0.171941	341	482	190	258	249	231	535	302	429	647	PGA_scaffold_2__135_contigs__length_79989185	6718514	6720902	-	2389
tsebra_g11974	0.486251	2.74462	1.54643	0.213663	0.38145	90	42	35	16	26	47	54	43	42	101	PGA_scaffold_2__135_contigs__length_79989185	55740034	55741720	-	1687
tsebra_g31695	0.485496	5.17832	3.34619	0.0673608	0.163066	245	363	218	150	178	180	350	264	372	447	PGA_scaffold_9__74_contigs__length_58108748	12464322	12475262	+	10941
tsebra_g33152	0.485138	2.57521	1.96121	0.161384	0.313614	46	64	13	28	36	43	44	42	49	71	PGA_scaffold_9__74_contigs__length_58108748	46031052	46032906	+	1855
nbisL1-transcript-83337	0.48486	5.73427	2.743	0.0976814	0.216819	422	456	239	273	290	218	633	343	394	883	PGA_scaffold_8__94_contigs__length_81364398	32224249	32225887	-	1639
nbisL1-transcript-80447	0.484801	3.32603	2.6991	0.100405	0.221231	86	94	49	47	41	56	87	91	82	112	PGA_scaffold_8__94_contigs__length_81364398	16173407	16205224	-	31818
tsebra_g2249	0.484586	5.34048	3.27711	0.0702526	0.168488	251	341	214	193	257	230	414	245	404	513	PGA_scaffold_1__188_contigs__length_130229059	4290118	4297682	+	7565
tsebra_g23776	0.484522	6.8713	3.34724	0.0673177	0.163016	1006	986	569	589	567	628	1362	756	965	1552	PGA_scaffold_6__158_contigs__length_65093427	42021251	42024957	-	3707
tsebra_g27562	0.484095	6.47723	3.32521	0.0682252	0.164687	598	886	376	513	468	444	1028	598	761	1190	PGA_scaffold_8__94_contigs__length_81364398	8207175	8209144	-	1970
nbisL1-transcript-45282	0.483179	5.25869	3.22508	0.0725184	0.172528	230	297	211	202	235	223	388	270	304	511	PGA_scaffold_3__118_contigs__length_77400372	36567658	36584356	-	16699
tsebra_g10696	0.483015	3.78008	2.15295	0.142296	0.286796	70	126	54	83	90	68	208	84	92	156	PGA_scaffold_2__135_contigs__length_79989185	23635263	23646627	+	11365
nbisL1-transcript-94115	0.482805	6.5948	2.46095	0.116708	0.247972	949	760	493	382	486	388	670	730	1221	1426	PGA_scaffold_9__74_contigs__length_58108748	6304913	6440914	+	136002
nbisL1-transcript-41650	0.48262	3.55806	2.30199	0.129208	0.26729	104	105	46	51	65	59	132	68	78	197	PGA_scaffold_3__118_contigs__length_77400372	16005676	16008585	-	2910
tsebra_g28484	0.482211	6.5844	3.44074	0.0636074	0.156027	671	1012	544	402	462	571	983	715	845	1095	PGA_scaffold_8__94_contigs__length_81364398	24513706	24527385	+	13680
tsebra_g26641	0.481543	4.59528	2.47905	0.115372	0.246134	226	146	103	157	112	174	206	148	261	249	PGA_scaffold_7__48_contigs__length_33662255	29261613	29315467	+	53855
nbisL1-transcript-11219	0.481482	6.96008	2.55569	0.109898	0.237128	633	1083	514	937	691	616	934	783	1592	1746	PGA_scaffold_1__188_contigs__length_130229059	57129955	57286776	+	156822
tsebra_g26105	0.480819	3.20568	2.73748	0.098019	0.217326	67	73	37	60	46	50	88	66	86	111	PGA_scaffold_7__48_contigs__length_33662255	20971733	20982944	+	11212
nbisL1-transcript-73702	0.48073	5.07022	3.28625	0.0698626	0.167791	202	283	189	213	156	177	348	209	344	428	PGA_scaffold_7__48_contigs__length_33662255	20976843	20977315	-	473
tsebra_g12513	0.480166	1.86081	1.18409	0.276526	0.45536	25	22	11	41	7	12	24	30	53	34	PGA_scaffold_2__135_contigs__length_79989185	68924278	68928243	-	3966
tsebra_g19213	0.480153	4.62027	2.34963	0.125313	0.261226	209	189	75	178	117	180	184	178	241	266	PGA_scaffold_5__106_contigs__length_63362655	35149083	35150399	-	1317
nbisL1-transcript-98838	0.479963	4.11183	2.90443	0.0883362	0.200846	119	158	87	107	72	87	173	102	153	270	PGA_scaffold_9__74_contigs__length_58108748	34265609	34266385	-	777
nbisL1-transcript-12538	0.479912	3.43806	2.13765	0.143722	0.288698	68	83	46	96	38	79	94	77	106	98	PGA_scaffold_1__188_contigs__length_130229059	64349888	64359022	+	9135
nbisL1-transcript-67501	0.479819	1.3634	1.48507	0.222984	0.393051	15	24	17	5	14	11	26	24	14	29	PGA_scaffold_6__158_contigs__length_65093427	51729841	51730793	-	953
nbisL1-transcript-78968	0.47971	0.867986	1.20996	0.27134	0.449477	18	8	14	4	6	10	11	10	21	19	PGA_scaffold_8__94_contigs__length_81364398	9942312	9944175	-	1864
nbisL1-transcript-60095	0.479564	4.72115	2.72956	0.0985063	0.21812	206	195	135	153	128	117	331	143	233	389	PGA_scaffold_6__158_contigs__length_65093427	5551299	5554140	+	2842
nbisL1-transcript-58044	0.47953	2.14894	1.77518	0.182743	0.342031	22	59	19	26	14	13	49	29	48	56	PGA_scaffold_5__106_contigs__length_63362655	55904485	55907191	+	2707
nbisL1-transcript-44421	0.479522	6.25786	3.00657	0.0829275	0.191222	586	727	308	396	421	346	928	476	700	1052	PGA_scaffold_3__118_contigs__length_77400372	31263867	31266741	+	2875
tsebra_g4166	0.479294	3.69714	1.34989	0.245297	0.420096	37	224	37	50	85	76	161	105	75	140	PGA_scaffold_1__188_contigs__length_130229059	44880700	44892864	-	12165
tsebra_g8887	0.479102	5.06161	3.22203	0.0726536	0.172775	281	281	160	176	156	163	373	228	305	433	PGA_scaffold_1__188_contigs__length_130229059	115492670	115502264	-	9595
nbisL1-transcript-97685	0.4785	1.45414	1.61743	0.203451	0.368885	10	34	14	12	12	19	27	14	20	31	PGA_scaffold_9__74_contigs__length_58108748	26047853	26056511	+	8659
tsebra_g27865	0.4784	5.97081	2.64075	0.104154	0.227733	465	493	417	341	243	421	610	474	695	463	PGA_scaffold_8__94_contigs__length_81364398	13678592	13689300	+	10709
nbisL1-transcript-61042	0.478054	5.55218	2.81778	0.093225	0.209339	318	519	236	159	278	284	498	348	404	516	PGA_scaffold_6__158_contigs__length_65093427	10601988	10617164	+	15177
nbisL1-transcript-37070	0.478013	5.24099	2.94085	0.0863653	0.197209	244	442	150	192	197	215	400	270	290	508	PGA_scaffold_2__135_contigs__length_79989185	75896438	75898952	-	2515
tsebra_g15271	0.477455	3.85849	2.46054	0.116739	0.247995	108	141	56	60	92	53	145	110	154	194	PGA_scaffold_3__118_contigs__length_77400372	45424457	45432516	+	8060
nbisL1-transcript-92173	0.477007	0.791737	0.953905	0.328727	0.512643	26	9	9	3	2	8	14	7	21	18	PGA_scaffold_8__94_contigs__length_81364398	77517411	77563972	-	46562
nbisL1-transcript-41400	0.476997	2.1672	1.52667	0.216613	0.385119	40	31	9	22	32	16	57	21	50	54	PGA_scaffold_3__118_contigs__length_77400372	14800759	14805947	+	5189
tsebra_g6466	0.476996	7.2936	1.08861	0.296779	0.477783	607	1990	386	952	1113	1077	709	2442	980	1004	PGA_scaffold_1__188_contigs__length_130229059	90364041	90364913	-	873
tsebra_g11017	0.476415	7.02354	3.28856	0.0697641	0.167609	810	1159	822	570	710	702	1466	943	1108	1584	PGA_scaffold_2__135_contigs__length_79989185	32142032	32192333	-	50302
nbisL1-transcript-98037	0.476264	2.52089	1.38467	0.239307	0.413286	51	40	12	49	22	39	77	29	58	35	PGA_scaffold_9__74_contigs__length_58108748	28625320	28661514	+	36195
nbisL1-transcript-106191	0.475214	4.1795	2.12253	0.145146	0.290995	179	162	63	58	114	81	221	118	171	225	PGA_scaffold_10__19_contigs__length_45498505	17472047	17481111	-	9065
tsebra_g17391	0.474819	6.10106	1.32069	0.250468	0.425996	258	1092	383	241	330	214	1342	320	602	720	PGA_scaffold_5__106_contigs__length_63362655	14402342	14412571	+	10230
nbisL1-transcript-56239	0.47471	3.83051	2.83207	0.0923992	0.207916	121	138	61	60	72	77	143	97	138	173	PGA_scaffold_5__106_contigs__length_63362655	38507290	38560305	+	53016
tsebra_g32353	0.474682	5.14693	2.88479	0.0894197	0.202722	264	306	131	194	214	185	413	260	299	417	PGA_scaffold_9__74_contigs__length_58108748	25994651	25996343	-	1693
nbisL1-transcript-95253	0.474574	7.14689	3.39706	0.0653127	0.159391	914	1408	820	657	706	796	1544	914	1209	1923	PGA_scaffold_9__74_contigs__length_58108748	12237529	12239401	+	1873
nbisL1-transcript-75468	0.474353	1.18149	1.46377	0.226332	0.396998	9	26	10	9	12	11	14	22	17	26	PGA_scaffold_7__48_contigs__length_33662255	29953670	29955039	+	1370
nbisL1-transcript-102984	0.474314	5.1244	3.2408	0.0718257	0.171251	244	328	202	150	177	216	322	238	300	470	PGA_scaffold_9__74_contigs__length_58108748	57318068	57345444	-	27377
nbisL1-transcript-25241	0.474222	5.89816	3.39794	0.0652779	0.159324	443	586	321	282	273	321	658	399	535	764	PGA_scaffold_2__135_contigs__length_79989185	3782104	3809097	-	26994
nbisL1-transcript-21548	0.47396	4.8805	2.36482	0.124098	0.259309	268	243	119	168	133	114	318	176	252	525	PGA_scaffold_1__188_contigs__length_130229059	115644236	115647652	-	3417
nbisL1-transcript-97670	0.473694	4.89285	2.45435	0.1172	0.248752	257	240	100	178	157	148	403	204	245	322	PGA_scaffold_9__74_contigs__length_58108748	25994674	25996468	+	1795
nbisL1-transcript-58541	0.472832	5.29045	2.09467	0.147814	0.29468	236	363	224	172	228	137	657	237	301	473	PGA_scaffold_5__106_contigs__length_63362655	58853701	58865851	-	12151
nbisL1-transcript-78675	0.472617	6.27406	3.22349	0.0725888	0.172658	497	777	356	435	394	376	901	537	663	1032	PGA_scaffold_8__94_contigs__length_81364398	8207038	8209717	+	2680
tsebra_g11332	0.472388	3.38546	0.541237	0.461921	0.639795	46	25	51	19	143	6	206	32	116	152	PGA_scaffold_2__135_contigs__length_79989185	40704165	40730254	-	26090
nbisL1-transcript-51387	0.471182	8.51338	3.09308	0.0786257	0.183348	2499	3611	2455	1459	1630	1998	3263	2757	3258	5188	PGA_scaffold_3__118_contigs__length_77400372	74014570	74187423	+	172854
nbisL1-transcript-789	0.47047	5.29068	3.12768	0.0769733	0.180467	287	365	209	152	222	216	393	274	382	479	PGA_scaffold_1__188_contigs__length_130229059	4289802	4297767	-	7966
nbisL1-transcript-44846	0.470256	3.60096	2.53853	0.111098	0.239107	85	134	43	54	70	64	110	84	114	168	PGA_scaffold_3__118_contigs__length_77400372	33624009	33625907	-	1899
nbisL1-transcript-4145	0.469718	5.47742	3.04057	0.0812073	0.188005	239	374	270	220	266	223	444	306	463	574	PGA_scaffold_1__188_contigs__length_130229059	17430844	17455430	-	24587
nbisL1-transcript-13749	0.469627	4.81481	2.85696	0.0909795	0.205473	156	211	161	153	173	134	298	181	287	377	PGA_scaffold_1__188_contigs__length_130229059	69988569	69989911	+	1343
tsebra_g28251	0.469109	5.67973	0.902439	0.342129	0.525555	167	1341	96	172	155	255	390	308	745	624	PGA_scaffold_8__94_contigs__length_81364398	21153896	21155361	+	1466
nbisL1-transcript-6912	0.468873	6.22692	3.12049	0.0773133	0.180975	437	809	389	437	323	426	858	523	625	906	PGA_scaffold_1__188_contigs__length_130229059	33140331	33180449	-	40119
nbisL1-transcript-67337	0.468697	6.00645	2.566	0.109184	0.236097	402	653	385	199	395	401	638	516	550	695	PGA_scaffold_6__158_contigs__length_65093427	50250112	50367210	+	117099
nbisL1-transcript-13452	0.468391	3.88143	0.780805	0.376895	0.560228	260	30	73	68	26	71	98	185	172	85	PGA_scaffold_1__188_contigs__length_130229059	68319876	68565050	+	245175
nbisL1-transcript-74153	0.468039	1.33765	1.34161	0.246751	0.421666	21	11	12	20	7	9	26	12	22	39	PGA_scaffold_7__48_contigs__length_33662255	22973213	22999970	+	26758
tsebra_g2985	0.467815	6.62229	3.22053	0.0727199	0.172876	616	1074	484	452	530	521	1015	663	918	1348	PGA_scaffold_1__188_contigs__length_130229059	19144399	19163711	-	19313
tsebra_g16809	0.467654	2.62363	1.87025	0.171446	0.327031	31	41	31	50	28	47	55	47	38	69	PGA_scaffold_5__106_contigs__length_63362655	679991	693740	+	13750
tsebra_g31481	0.467383	4.39084	2.80806	0.0937916	0.21016	137	193	112	136	79	142	205	152	166	245	PGA_scaffold_9__74_contigs__length_58108748	7710862	7721389	+	10528
tsebra_g12378	0.467165	2.12813	1.51666	0.218126	0.387204	53	24	15	17	22	15	45	25	43	67	PGA_scaffold_2__135_contigs__length_79989185	65193906	65209507	-	15602
nbisL1-transcript-70126	0.466521	6.58889	2.27603	0.131388	0.270702	462	594	454	826	530	479	1052	715	937	1142	PGA_scaffold_7__48_contigs__length_33662255	3232673	3245412	+	12740
tsebra_g19504	0.466147	3.6098	2.51471	0.112788	0.241961	77	126	62	50	68	74	105	69	110	189	PGA_scaffold_5__106_contigs__length_63362655	38507233	38559955	-	52723
nbisL1-transcript-42328	0.465328	1.35751	1.50449	0.219983	0.38947	17	30	14	8	8	11	18	14	29	36	PGA_scaffold_3__118_contigs__length_77400372	22229898	22261673	+	31776
nbisL1-transcript-7100	0.465284	4.27279	2.19349	0.138595	0.281197	166	116	121	80	104	84	144	126	247	285	PGA_scaffold_1__188_contigs__length_130229059	33899865	33959698	-	59834
nbisL1-transcript-23947	0.465195	2.46472	2.02477	0.154753	0.304554	27	44	32	31	30	24	40	37	54	91	PGA_scaffold_1__188_contigs__length_130229059	128617042	128617396	-	355
nbisL1-transcript-43179	0.465137	7.27502	3.15589	0.0756535	0.178134	1098	1342	886	663	859	938	1727	1026	1261	1972	PGA_scaffold_3__118_contigs__length_77400372	27848277	27855478	+	7202
tsebra_g30241	0.46513	3.38482	1.3405	0.246945	0.421834	61	73	89	41	49	63	33	53	125	204	PGA_scaffold_8__94_contigs__length_81364398	61360010	61360591	-	582
tsebra_g29970	0.465043	7.19582	1.32341	0.24998	0.425529	1422	698	868	1136	358	666	1308	502	2411	2011	PGA_scaffold_8__94_contigs__length_81364398	55380300	55391640	+	11341
tsebra_g14159	0.464762	5.83013	1.6535	0.198484	0.362333	369	340	469	159	366	456	424	434	335	813	PGA_scaffold_3__118_contigs__length_77400372	18859845	18864404	+	4560
nbisL1-transcript-64058	0.464233	8.76683	1.79033	0.180886	0.33976	4960	1827	2463	2782	1337	3007	4088	3026	4185	4713	PGA_scaffold_6__158_contigs__length_65093427	29458425	29523056	-	64632
tsebra_g10504	0.464202	6.74079	1.13988	0.285678	0.466063	1503	326	661	623	192	758	900	615	996	1496	PGA_scaffold_2__135_contigs__length_79989185	19709794	19748677	+	38884
nbisL1-transcript-59114	0.463377	6.15339	2.0229	0.154943	0.304813	773	569	374	238	318	460	735	605	726	503	PGA_scaffold_6__158_contigs__length_65093427	1203627	1290452	-	86826
nbisL1-transcript-5845	0.46323	6.36097	3.23793	0.0719516	0.171497	463	768	489	473	378	471	865	547	767	1039	PGA_scaffold_1__188_contigs__length_130229059	26426421	26545676	-	119256
tsebra_g14654	0.462953	4.03472	1.67988	0.19494	0.357558	226	91	63	69	65	80	161	133	129	231	PGA_scaffold_3__118_contigs__length_77400372	30120073	30121949	-	1877
nbisL1-transcript-24670	0.462711	6.12246	2.55642	0.109847	0.237041	458	819	461	291	238	460	728	438	658	790	PGA_scaffold_2__135_contigs__length_79989185	1441474	1453708	+	12235
nbisL1-transcript-43599	0.462072	8.23982	1.27498	0.258835	0.43567	1624	4136	1634	1841	798	896	1700	1398	5157	5641	PGA_scaffold_3__118_contigs__length_77400372	28925770	28936123	-	10354
tsebra_g1359	0.461708	7.23932	3.16125	0.0754056	0.177741	1174	1259	720	955	638	819	1336	1179	1388	2087	PGA_scaffold_10__19_contigs__length_45498505	30581069	30618702	-	37634
nbisL1-transcript-76704	0.461182	9.30193	2.00746	0.156527	0.306864	6591	3788	4039	3199	2058	2939	6200	3272	8166	8815	PGA_scaffold_8__94_contigs__length_81364398	12	35956	+	35945
nbisL1-transcript-12519	0.461081	2.55694	1.68831	0.193824	0.356047	61	29	34	28	23	41	67	43	45	48	PGA_scaffold_1__188_contigs__length_130229059	64291463	64350205	+	58743
nbisL1-transcript-72744	0.461036	5.34209	2.80114	0.0941975	0.210855	364	344	162	211	200	199	462	295	372	501	PGA_scaffold_7__48_contigs__length_33662255	16115839	16125568	+	9730
nbisL1-transcript-99462	0.460783	3.74543	2.43117	0.118944	0.251554	89	155	57	66	62	67	175	89	117	148	PGA_scaffold_9__74_contigs__length_58108748	38307335	38344989	+	37655
nbisL1-transcript-67886	0.460779	5.4312	2.76213	0.0965196	0.214848	376	409	223	231	144	207	435	310	442	564	PGA_scaffold_6__158_contigs__length_65093427	53709584	53744672	+	35089
tsebra_g9839	0.460588	4.89513	2.91784	0.0876051	0.19949	199	261	151	150	164	152	263	238	241	452	PGA_scaffold_2__135_contigs__length_79989185	3741355	3751483	-	10129
nbisL1-transcript-67089	0.459471	5.46631	2.46029	0.116757	0.247995	281	468	278	148	231	211	356	304	520	634	PGA_scaffold_6__158_contigs__length_65093427	48795797	48970655	+	174859
nbisL1-transcript-35550	0.459011	1.77739	1.511	0.218987	0.388208	22	18	12	21	24	21	24	21	24	56	PGA_scaffold_2__135_contigs__length_79989185	66515110	66521903	-	6794
nbisL1-transcript-22457	0.458988	7.69639	2.59987	0.106872	0.2323	1267	2254	848	1169	1092	1036	2444	1209	1656	3307	PGA_scaffold_1__188_contigs__length_130229059	122501340	122518953	-	17614
nbisL1-transcript-48677	0.458953	2.64021	1.69852	0.192482	0.354055	58	50	21	34	28	44	66	59	40	45	PGA_scaffold_3__118_contigs__length_77400372	58971190	58978394	-	7205
nbisL1-transcript-19434	0.458722	5.24107	2.95445	0.0856415	0.195855	198	364	201	220	195	228	365	279	309	503	PGA_scaffold_1__188_contigs__length_130229059	106277483	106285411	-	7929
nbisL1-transcript-69348	0.458639	5.94908	2.82458	0.0928315	0.208763	364	570	346	346	302	379	512	488	744	565	PGA_scaffold_7__48_contigs__length_33662255	207898	235835	-	27938
tsebra_g1120	0.458538	6.83078	2.45007	0.11752	0.249141	567	1585	551	489	558	714	1206	808	984	1329	PGA_scaffold_10__19_contigs__length_45498505	25302636	25321324	-	18689
nbisL1-transcript-19574	0.458531	1.71556	1.59197	0.207045	0.373399	26	27	14	12	18	12	23	27	44	32	PGA_scaffold_1__188_contigs__length_130229059	106655866	106658233	+	2368
nbisL1-transcript-52091	0.458407	2.42669	1.51467	0.218428	0.387525	20	43	15	35	44	22	60	40	41	74	PGA_scaffold_5__106_contigs__length_63362655	254395	254959	+	565
tsebra_g2062	0.45772	2.1034	0.947013	0.330481	0.514095	52	20	14	37	5	9	39	36	41	68	PGA_scaffold_1__188_contigs__length_130229059	266926	268854	-	1929
nbisL1-transcript-99183	0.457688	4.40958	2.14212	0.143303	0.288165	123	294	87	80	113	94	249	168	181	266	PGA_scaffold_9__74_contigs__length_58108748	35984950	36059999	-	75050
tsebra_g32520	0.456985	4.03972	2.70209	0.100217	0.220884	104	174	90	67	84	84	179	122	152	195	PGA_scaffold_9__74_contigs__length_58108748	29983352	30022149	+	38798
nbisL1-transcript-45011	0.45678	5.81526	2.75606	0.0968865	0.215424	422	420	256	326	310	260	452	480	653	690	PGA_scaffold_3__118_contigs__length_77400372	34734580	34743675	+	9096
tsebra_g2461	0.456508	5.23406	2.71721	0.0992713	0.219416	203	292	255	189	205	186	329	318	364	493	PGA_scaffold_1__188_contigs__length_130229059	8100725	8112366	+	11642
nbisL1-transcript-1459	0.455918	2.90321	1.88691	0.169551	0.324293	48	68	25	38	49	35	77	77	48	85	PGA_scaffold_1__188_contigs__length_130229059	6746456	6766099	-	19644
tsebra_g4093	0.455756	3.13293	2.07003	0.150218	0.298277	89	71	45	27	41	42	87	60	88	114	PGA_scaffold_1__188_contigs__length_130229059	43770307	43771097	-	791
nbisL1-transcript-101154	0.455621	3.87621	2.27153	0.131769	0.271361	61	139	66	87	95	84	123	115	156	165	PGA_scaffold_9__74_contigs__length_58108748	49678958	49713598	-	34641
nbisL1-transcript-75995	0.455529	1.80008	1.53598	0.215217	0.383466	22	42	17	18	8	27	22	20	36	38	PGA_scaffold_7__48_contigs__length_33662255	32199379	32201370	+	1992
nbisL1-transcript-22180	0.455314	3.45971	2.08049	0.149192	0.29683	91	68	40	69	63	45	117	83	93	161	PGA_scaffold_1__188_contigs__length_130229059	121341891	121348657	+	6767
nbisL1-transcript-88240	0.455088	2.65657	1.47545	0.224487	0.394803	48	60	46	22	19	50	60	47	66	32	PGA_scaffold_8__94_contigs__length_81364398	59259094	59261503	+	2410
nbisL1-transcript-97200	0.454458	3.51404	0.45179	0.501486	0.673031	3	227	59	51	46	70	7	103	132	191	PGA_scaffold_9__74_contigs__length_58108748	23960567	23966718	+	6152
tsebra_g785	0.454027	3.89456	2.81285	0.0935123	0.209813	102	142	78	79	64	91	152	98	139	176	PGA_scaffold_10__19_contigs__length_45498505	17487149	17489685	-	2537
nbisL1-transcript-77764	0.453627	2.49224	1.3936	0.237799	0.411394	10	73	26	31	33	28	52	39	47	82	PGA_scaffold_8__94_contigs__length_81364398	4515225	4515457	+	233
nbisL1-transcript-48023	0.452713	3.46185	2.18483	0.139376	0.282366	65	71	50	84	57	74	97	84	104	113	PGA_scaffold_3__118_contigs__length_77400372	55328751	55397818	-	69068
nbisL1-transcript-109193	0.452423	6.43241	2.32505	0.127306	0.264246	566	923	558	355	360	566	494	690	911	1165	PGA_scaffold_10__19_contigs__length_45498505	37011681	37130077	-	118397
nbisL1-transcript-11158	0.451685	7.92477	3.24829	0.071498	0.170748	1490	2395	1234	1300	1239	1349	2510	1657	2197	3344	PGA_scaffold_1__188_contigs__length_130229059	56779206	56806716	-	27511
tsebra_g33270	0.451572	6.84588	2.85042	0.0913499	0.206077	759	911	785	602	494	754	1202	810	906	1437	PGA_scaffold_9__74_contigs__length_58108748	49048713	49223533	-	174821
nbisL1-transcript-18931	0.451307	1.33019	1.01353	0.314059	0.496575	30	10	10	8	13	3	24	24	24	32	PGA_scaffold_1__188_contigs__length_130229059	102617091	102774822	+	157732
nbisL1-transcript-19722	0.450822	9.10555	2.0316	0.154058	0.303655	3068	5355	1844	4919	2138	3321	6375	3435	4973	6720	PGA_scaffold_1__188_contigs__length_130229059	107297203	107475875	-	178673
tsebra_g9503	0.450497	8.2298	1.89235	0.168937	0.323481	1766	2633	1125	2015	1754	1191	1710	2299	4349	4443	PGA_scaffold_1__188_contigs__length_130229059	128670827	128685872	-	15046
nbisL1-transcript-95004	0.450484	5.68781	1.38673	0.238958	0.412881	166	597	115	478	266	278	570	421	456	565	PGA_scaffold_9__74_contigs__length_58108748	10572067	10661619	+	89553
nbisL1-transcript-13650	0.449317	2.87719	1.45694	0.227417	0.398425	96	59	20	30	27	39	76	43	94	69	PGA_scaffold_1__188_contigs__length_130229059	69595791	69599549	-	3759
nbisL1-transcript-32142	0.449202	1.60386	0.994401	0.318669	0.50202	48	22	9	9	5	22	31	15	22	35	PGA_scaffold_2__135_contigs__length_79989185	47172721	47190580	-	17860
nbisL1-transcript-38939	0.449141	8.14842	2.88671	0.0893129	0.202627	1822	2855	1597	1193	1507	1711	2230	2039	2671	4218	PGA_scaffold_3__118_contigs__length_77400372	3526009	3604997	-	78989
tsebra_g11968	0.44905	5.07062	2.66538	0.102553	0.225062	208	338	226	147	140	196	346	226	284	465	PGA_scaffold_2__135_contigs__length_79989185	55528627	55545835	-	17209
nbisL1-transcript-60036	0.448942	3.15857	1.40764	0.235449	0.408456	56	144	34	16	47	42	88	68	78	123	PGA_scaffold_6__158_contigs__length_65093427	4956939	5145864	+	188926
tsebra_g22169	0.448937	4.00554	2.19209	0.138721	0.281323	108	127	78	86	91	55	139	147	200	183	PGA_scaffold_6__158_contigs__length_65093427	5507469	5527077	+	19609
tsebra_g31682	0.448386	6.53755	2.95775	0.0854666	0.195557	526	953	526	475	449	488	1022	613	847	1283	PGA_scaffold_9__74_contigs__length_58108748	12237696	12239492	-	1797
nbisL1-transcript-5919	0.448183	1.45598	1.28756	0.256498	0.433232	22	11	7	17	19	12	30	16	27	30	PGA_scaffold_1__188_contigs__length_130229059	26641659	26679869	-	38211
nbisL1-transcript-9317	0.446815	2.77633	1.44473	0.229375	0.400768	41	73	54	13	31	34	55	64	81	58	PGA_scaffold_1__188_contigs__length_130229059	46165844	46196096	-	30253
tsebra_g5420	0.446791	4.80831	2.56561	0.109211	0.236109	158	243	123	178	158	122	274	215	280	393	PGA_scaffold_1__188_contigs__length_130229059	69988940	69989854	-	915
tsebra_g14058	0.446367	6.02757	2.69046	0.100951	0.222189	431	577	391	277	352	324	617	411	625	1063	PGA_scaffold_3__118_contigs__length_77400372	16714878	16727356	+	12479
nbisL1-transcript-56899	0.446295	3.54503	2.38525	0.122486	0.25699	78	109	53	49	71	76	122	83	100	126	PGA_scaffold_5__106_contigs__length_63362655	45002548	45038829	+	36282
nbisL1-transcript-26998	0.446183	3.83276	2.59722	0.107051	0.232516	105	122	77	80	57	68	141	118	138	170	PGA_scaffold_2__135_contigs__length_79989185	13856543	13889754	+	33212
tsebra_g19212	0.4457	3.0437	1.49399	0.221599	0.39151	21	77	59	45	44	64	96	47	69	73	PGA_scaffold_5__106_contigs__length_63362655	35119388	35120885	-	1498
nbisL1-transcript-22113	0.445369	6.42551	0.759288	0.383551	0.566288	268	1817	176	494	293	221	1615	660	336	1244	PGA_scaffold_1__188_contigs__length_130229059	120674688	120688461	-	13774
nbisL1-transcript-21259	0.444621	3.96813	2.21213	0.136929	0.278927	104	132	59	89	95	96	117	121	194	153	PGA_scaffold_1__188_contigs__length_130229059	114310468	114320004	+	9537
tsebra_g12100	0.444457	4.78996	2.61729	0.105705	0.230413	196	288	147	117	130	148	308	220	209	357	PGA_scaffold_2__135_contigs__length_79989185	59045590	59046222	-	633
tsebra_g27387	0.444425	5.24666	2.69146	0.100887	0.222089	287	330	161	222	185	240	362	230	325	566	PGA_scaffold_8__94_contigs__length_81364398	5455158	5593480	+	138323
nbisL1-transcript-101259	0.443559	4.66316	2.39269	0.121904	0.255989	195	271	143	98	104	131	298	144	257	329	PGA_scaffold_9__74_contigs__length_58108748	50102619	50104968	-	2350
tsebra_g26974	0.443488	6.72468	3.07512	0.0794986	0.184848	679	986	520	594	529	702	971	793	1023	1171	PGA_scaffold_7__48_contigs__length_33662255	33048662	33050039	+	1378
nbisL1-transcript-531	0.443224	4.37508	2.41579	0.120118	0.253305	165	181	100	100	101	113	264	118	164	288	PGA_scaffold_1__188_contigs__length_130229059	1629301	1631696	-	2396
nbisL1-transcript-34705	0.442767	5.05693	1.58996	0.207332	0.373578	174	229	285	122	184	238	154	257	342	480	PGA_scaffold_2__135_contigs__length_79989185	62750099	62756150	+	6052
tsebra_g8329	0.441974	5.02086	2.27891	0.131144	0.270378	264	288	180	117	168	245	320	243	224	377	PGA_scaffold_1__188_contigs__length_130229059	104665525	104665959	-	435
nbisL1-transcript-39910	0.441854	1.31735	1.41336	0.234499	0.407193	14	21	14	9	13	11	16	18	30	28	PGA_scaffold_3__118_contigs__length_77400372	6009384	6055708	+	46325
nbisL1-transcript-99278	0.441075	3.79052	2.03301	0.153915	0.303477	89	169	61	65	60	58	146	108	99	227	PGA_scaffold_9__74_contigs__length_58108748	36464083	36465719	-	1637
nbisL1-transcript-11302	0.44073	2.83056	1.79021	0.180901	0.33976	47	50	23	49	42	34	84	51	78	63	PGA_scaffold_1__188_contigs__length_130229059	57783226	57786975	-	3750
tsebra_g3530	0.44063	5.55091	2.47721	0.115507	0.24623	348	345	299	256	191	322	442	387	447	426	PGA_scaffold_1__188_contigs__length_130229059	31098348	31134179	+	35832
nbisL1-transcript-13532	0.439828	0.755297	1.03999	0.307824	0.489656	15	11	3	11	6	5	18	14	15	14	PGA_scaffold_1__188_contigs__length_130229059	68785160	68800970	-	15811
nbisL1-transcript-107071	0.439743	3.41748	1.946	0.163019	0.315817	51	120	49	49	63	70	127	80	90	91	PGA_scaffold_10__19_contigs__length_45498505	23994093	24013715	+	19623
tsebra_g33316	0.439687	4.92671	1.3101	0.252377	0.428281	201	584	87	100	100	199	298	198	228	447	PGA_scaffold_9__74_contigs__length_58108748	49850773	49885298	-	34526
nbisL1-transcript-49134	0.439257	5.51152	2.68262	0.101449	0.223016	254	501	230	206	251	259	445	312	427	632	PGA_scaffold_3__118_contigs__length_77400372	60680256	60691642	+	11387
nbisL1-transcript-41735	0.439192	6.04656	2.73816	0.0979778	0.217279	416	567	372	333	352	328	615	430	636	1076	PGA_scaffold_3__118_contigs__length_77400372	16714543	16727661	-	13119
nbisL1-transcript-35566	0.43896	1.76653	1.38155	0.239837	0.41378	13	32	10	24	20	15	41	26	22	41	PGA_scaffold_2__135_contigs__length_79989185	66540721	66548991	+	8271
tsebra_g8425	0.438677	4.29158	2.04554	0.152653	0.301752	212	139	105	70	84	121	202	143	182	216	PGA_scaffold_1__188_contigs__length_130229059	106617523	106638565	+	21043
nbisL1-transcript-23480	0.438648	7.11363	3.04717	0.080878	0.187461	961	1319	691	677	707	728	1466	909	1408	1849	PGA_scaffold_1__188_contigs__length_130229059	127346440	127448321	+	101882
tsebra_g2151	0.438138	5.02024	2.23906	0.134562	0.275607	204	292	163	129	213	135	342	202	343	502	PGA_scaffold_1__188_contigs__length_130229059	1265537	1267514	-	1978
nbisL1-transcript-21509	0.438105	4.978	2.8674	0.090391	0.204439	234	283	159	157	151	163	330	219	300	426	PGA_scaffold_1__188_contigs__length_130229059	115492504	115503082	+	10579
tsebra_g4851	0.437196	4.82082	2.57032	0.108885	0.235545	172	260	157	153	134	125	306	198	251	433	PGA_scaffold_1__188_contigs__length_130229059	57992198	58010780	+	18583
tsebra_g1248	0.43672	2.03472	1.43562	0.230849	0.4029	22	37	29	16	17	39	35	26	32	32	PGA_scaffold_10__19_contigs__length_45498505	27964886	27965224	+	339
nbisL1-transcript-25539	0.436413	6.34642	2.21092	0.137037	0.279034	462	738	343	649	332	469	922	610	847	765	PGA_scaffold_2__135_contigs__length_79989185	4848504	4850717	+	2214
tsebra_g4699	0.436172	6.21867	2.39302	0.121878	0.255961	404	864	461	291	356	485	704	561	764	769	PGA_scaffold_1__188_contigs__length_130229059	55476111	55543582	+	67472
tsebra_g14558	0.435702	1.3424	0.306344	0.579932	0.737647	4	29	0	23	16	0	32	2	28	61	PGA_scaffold_3__118_contigs__length_77400372	28515821	28518289	+	2469
tsebra_g11999	0.435262	7.40967	2.76499	0.096347	0.214594	1155	1432	922	1031	733	966	1441	1087	2095	2174	PGA_scaffold_2__135_contigs__length_79989185	56319779	56344043	-	24265
nbisL1-transcript-59964	0.434578	4.02125	2.09937	0.14736	0.294091	72	165	97	81	85	94	135	115	210	164	PGA_scaffold_6__158_contigs__length_65093427	4665169	4685030	+	19862
nbisL1-transcript-33931	0.434334	2.94151	1.77515	0.182746	0.342031	60	46	56	27	38	53	74	60	64	76	PGA_scaffold_2__135_contigs__length_79989185	59228251	59364358	+	136108
tsebra_g23097	0.433624	4.26768	1.56586	0.21081	0.377922	115	244	63	143	58	113	275	118	137	221	PGA_scaffold_6__158_contigs__length_65093427	26183034	26188613	+	5580
nbisL1-transcript-37374	0.433517	2.95865	1.94021	0.163646	0.31658	39	64	38	48	43	32	90	45	83	104	PGA_scaffold_2__135_contigs__length_79989185	76755710	76767541	+	11832
nbisL1-transcript-29555	0.433368	2.96901	0.991889	0.319281	0.502596	42	73	78	17	28	48	110	40	101	36	PGA_scaffold_2__135_contigs__length_79989185	28284971	28318302	+	33332
nbisL1-transcript-105029	0.432825	3.4341	1.93006	0.164752	0.317795	59	98	43	65	63	84	109	84	81	99	PGA_scaffold_10__19_contigs__length_45498505	9190261	9199779	-	9519
tsebra_g13235	0.431682	6.78954	2.7378	0.0979996	0.217305	723	1074	506	551	612	570	1316	742	1012	1449	PGA_scaffold_3__118_contigs__length_77400372	788444	790678	+	2235
nbisL1-transcript-7428	0.431368	3.25412	1.85018	0.173763	0.330417	51	70	47	54	60	77	77	73	91	82	PGA_scaffold_1__188_contigs__length_130229059	35561941	35569045	+	7105
nbisL1-transcript-16401	0.431291	4.04178	2.07383	0.149845	0.297697	103	132	67	97	100	63	194	115	149	246	PGA_scaffold_1__188_contigs__length_130229059	85764056	85772356	-	8301
tsebra_g31633	0.431101	0.730787	0.950377	0.329623	0.513384	11	12	10	7	5	3	10	8	17	32	PGA_scaffold_9__74_contigs__length_58108748	10904168	10929548	-	25381
nbisL1-transcript-65443	0.430685	5.52513	0.516783	0.472217	0.64835	771	90	401	117	40	452	358	458	330	240	PGA_scaffold_6__158_contigs__length_65093427	39396026	39541596	-	145571
tsebra_g27935	0.430329	1.06945	0.89151	0.345068	0.528494	30	12	7	6	5	17	19	8	13	27	PGA_scaffold_8__94_contigs__length_81364398	15129783	15141998	+	12216
nbisL1-transcript-98356	0.430076	7.02395	1.37901	0.240269	0.414154	507	1067	1302	443	606	771	762	1322	1269	1640	PGA_scaffold_9__74_contigs__length_58108748	30576362	30622475	+	46114
tsebra_g15108	0.429871	3.67037	1.96036	0.161475	0.313678	64	138	55	64	74	63	163	75	102	181	PGA_scaffold_3__118_contigs__length_77400372	40454420	40508232	+	53813
nbisL1-transcript-7205	0.429476	4.50474	2.15755	0.141871	0.286179	171	230	129	72	114	120	205	140	246	336	PGA_scaffold_1__188_contigs__length_130229059	34633616	34661891	-	28276
nbisL1-transcript-38465	0.42945	6.81333	2.41039	0.120533	0.253882	911	823	696	462	565	587	918	792	1170	1757	PGA_scaffold_3__118_contigs__length_77400372	821033	845712	+	24680
nbisL1-transcript-94180	0.429325	3.89722	2.2536	0.133304	0.273717	70	141	80	75	88	82	142	107	132	211	PGA_scaffold_9__74_contigs__length_58108748	6660155	6704493	-	44339
nbisL1-transcript-6244	0.428802	6.12401	1.63219	0.201401	0.366136	425	511	273	488	409	213	469	614	905	1102	PGA_scaffold_1__188_contigs__length_130229059	28445312	28454510	-	9199
nbisL1-transcript-65099	0.428396	4.4007	0.959077	0.32742	0.511271	226	80	140	151	36	169	108	198	237	172	PGA_scaffold_6__158_contigs__length_65093427	36463467	36495404	-	31938
tsebra_g30416	0.428237	2.29073	1.44418	0.229464	0.40089	41	41	9	30	26	32	53	32	35	58	PGA_scaffold_8__94_contigs__length_81364398	65307207	65307883	-	677
tsebra_g9055	0.428064	0.813195	0.509398	0.475399	0.651275	20	3	1	14	8	3	26	15	20	5	PGA_scaffold_1__188_contigs__length_130229059	119667705	119820437	-	152733
nbisL1-transcript-99452	0.427741	2.93731	1.02128	0.312216	0.494611	93	28	53	42	12	61	63	54	56	93	PGA_scaffold_9__74_contigs__length_58108748	38053017	38206729	-	153713
tsebra_g30617	0.427559	6.54505	2.63129	0.104776	0.228866	692	822	387	564	447	567	1015	684	741	1215	PGA_scaffold_8__94_contigs__length_81364398	69943132	69944774	+	1643
tsebra_g14606	0.427152	3.80202	2.17606	0.140173	0.283666	115	121	60	68	68	66	123	87	150	221	PGA_scaffold_3__118_contigs__length_77400372	29296924	29304295	-	7372
nbisL1-transcript-82426	0.426986	2.67012	1.46726	0.225778	0.396344	54	43	21	47	25	43	42	51	41	101	PGA_scaffold_8__94_contigs__length_81364398	27078376	27086577	+	8202
nbisL1-transcript-46328	0.42691	3.89614	1.90375	0.167659	0.32182	141	87	87	80	55	100	117	113	162	158	PGA_scaffold_3__118_contigs__length_77400372	46171470	46172279	-	810
nbisL1-transcript-10377	0.426723	8.03971	1.94443	0.163188	0.316001	2179	1840	1625	1578	881	1315	1904	1817	3860	3219	PGA_scaffold_1__188_contigs__length_130229059	51950122	51997942	-	47821
nbisL1-transcript-18736	0.42628	2.21445	1.33458	0.247991	0.423061	51	20	22	21	21	21	47	37	55	39	PGA_scaffold_1__188_contigs__length_130229059	101406473	101526850	+	120378
nbisL1-transcript-35520	0.426035	3.46854	1.99811	0.157495	0.308431	81	121	37	61	49	55	114	94	88	145	PGA_scaffold_2__135_contigs__length_79989185	66451361	66453229	-	1869
tsebra_g9846	0.425609	1.76516	0.834839	0.360877	0.544939	21	19	5	39	12	14	47	26	37	18	PGA_scaffold_2__135_contigs__length_79989185	3860040	3869652	-	9613
nbisL1-transcript-33366	0.4255	2.5699	1.42294	0.23292	0.405188	63	58	20	24	21	26	69	26	72	77	PGA_scaffold_2__135_contigs__length_79989185	55392847	55474954	-	82108
nbisL1-transcript-106312	0.424772	3.85565	1.65689	0.198024	0.361656	103	90	115	43	79	77	140	105	181	141	PGA_scaffold_10__19_contigs__length_45498505	18035138	18058532	-	23395
nbisL1-transcript-97650	0.42454	6.67876	2.71672	0.0993019	0.219433	798	891	524	480	503	564	1126	718	860	1446	PGA_scaffold_9__74_contigs__length_58108748	25967771	25987583	-	19813
tsebra_g25759	0.424145	2.64505	0.900661	0.342605	0.526138	75	19	26	48	15	21	57	29	62	130	PGA_scaffold_7__48_contigs__length_33662255	15158367	15164466	-	6100
nbisL1-transcript-349	0.423776	3.93461	0.856326	0.354769	0.538675	136	69	112	117	21	163	96	139	95	119	PGA_scaffold_1__188_contigs__length_130229059	1125485	1127906	-	2422
tsebra_g13696	0.423735	1.37526	0.933544	0.333944	0.517543	14	16	14	20	8	28	14	11	12	39	PGA_scaffold_3__118_contigs__length_77400372	8660533	8672575	-	12043
tsebra_g32484	0.423167	2.25164	1.50964	0.219194	0.388419	32	48	20	16	28	19	39	41	35	79	PGA_scaffold_9__74_contigs__length_58108748	28819488	28820759	-	1272
nbisL1-transcript-65592	0.423119	2.22983	1.47453	0.224632	0.394931	19	41	28	20	29	33	48	19	48	55	PGA_scaffold_6__158_contigs__length_65093427	40536505	40539344	+	2840
tsebra_g47	0.42282	0.745343	0.394404	0.529993	0.697003	4	6	15	11	6	13	1	0	26	29	PGA_scaffold_10__19_contigs__length_45498505	809102	809861	+	760
tsebra_g23852	0.422439	6.44715	2.7406	0.0978277	0.217012	549	831	411	535	396	504	923	644	779	1115	PGA_scaffold_6__158_contigs__length_65093427	43978899	43979719	+	821
tsebra_g33719	0.422007	4.2002	1.55304	0.212687	0.380171	196	152	49	88	92	82	210	98	178	301	PGA_scaffold_9__74_contigs__length_58108748	57238444	57240102	-	1659
tsebra_g1071	0.421903	7.53268	2.20498	0.137566	0.279791	960	1633	748	1089	1221	942	1756	1376	1651	2905	PGA_scaffold_10__19_contigs__length_45498505	24252007	24253330	+	1324
tsebra_g15636	0.421868	4.18223	1.3899	0.238421	0.412211	215	89	92	100	57	65	203	122	176	294	PGA_scaffold_3__118_contigs__length_77400372	54279563	54301647	+	22085
tsebra_g11811	0.421817	4.55896	2.32306	0.127469	0.264506	154	193	121	115	135	97	223	189	250	332	PGA_scaffold_2__135_contigs__length_79989185	51951179	51965311	-	14133
tsebra_g26597	0.42174	6.76352	2.26729	0.132131	0.271895	639	958	685	463	595	541	1318	599	1079	1569	PGA_scaffold_7__48_contigs__length_33662255	28697509	28706452	-	8944
tsebra_g29635	0.421487	8.04481	2.26974	0.131922	0.271599	1973	2297	1788	899	1265	1637	2399	1733	2513	3841	PGA_scaffold_8__94_contigs__length_81364398	48265979	48300438	-	34460
nbisL1-transcript-49355	0.42125	7.41455	2.63817	0.104324	0.228013	1163	1401	873	913	895	1231	1709	1199	1661	1717	PGA_scaffold_3__118_contigs__length_77400372	61545278	61670359	+	125082
tsebra_g13244	0.421183	3.27764	1.74048	0.187078	0.3476	75	86	32	45	59	35	86	74	101	154	PGA_scaffold_3__118_contigs__length_77400372	953021	955882	+	2862
tsebra_g846	0.42086	8.21174	2.21455	0.136715	0.278723	1731	2920	1849	1501	1270	1966	2063	2704	3296	2954	PGA_scaffold_10__19_contigs__length_45498505	19160304	19161902	-	1599
nbisL1-transcript-15698	0.420661	5.62212	2.02094	0.155143	0.305021	255	459	180	265	348	290	590	332	467	544	PGA_scaffold_1__188_contigs__length_130229059	79774397	79776289	-	1893
tsebra_g10361	0.420417	4.71094	2.24248	0.134266	0.275118	166	264	169	97	122	175	255	197	221	315	PGA_scaffold_2__135_contigs__length_79989185	16427983	16443504	-	15522
nbisL1-transcript-61833	0.420292	6.54927	1.2339	0.266649	0.444193	548	564	401	611	637	245	1610	425	1060	1215	PGA_scaffold_6__158_contigs__length_65093427	13739800	13750750	-	10951
tsebra_g14560	0.420138	2.14157	1.11523	0.290949	0.471822	31	39	36	13	13	18	24	27	40	95	PGA_scaffold_3__118_contigs__length_77400372	28554006	28621073	-	67068
tsebra_g33260	0.419879	2.45923	1.06267	0.302608	0.484186	59	41	12	18	36	13	65	44	43	89	PGA_scaffold_9__74_contigs__length_58108748	48811223	48817716	+	6494
nbisL1-transcript-85942	0.419287	3.80247	1.62097	0.202956	0.368293	85	96	109	56	69	56	121	82	144	263	PGA_scaffold_8__94_contigs__length_81364398	47592431	47595384	+	2954
nbisL1-transcript-59438	0.419284	4.61864	1.98401	0.158969	0.310416	128	211	169	91	145	137	183	187	264	348	PGA_scaffold_6__158_contigs__length_65093427	2182740	2333236	+	150497
nbisL1-transcript-62154	0.419225	2.18925	1.39042	0.238335	0.412094	33	38	11	22	31	19	56	24	43	63	PGA_scaffold_6__158_contigs__length_65093427	15307986	15310016	+	2031
nbisL1-transcript-20123	0.418716	1.13367	1.11729	0.290503	0.471377	16	28	10	6	5	9	19	15	23	25	PGA_scaffold_1__188_contigs__length_130229059	109093561	109098978	+	5418
nbisL1-transcript-43436	0.418566	1.92584	0.334396	0.563082	0.723512	20	31	0	47	12	0	49	18	44	73	PGA_scaffold_3__118_contigs__length_77400372	28513758	28518684	-	4927
tsebra_g22479	0.418388	4.63774	1.48066	0.223672	0.393747	153	329	166	59	101	137	178	237	219	349	PGA_scaffold_6__158_contigs__length_65093427	10552909	10581859	+	28951
nbisL1-transcript-108334	0.418346	5.0003	2.32219	0.12754	0.264587	165	342	175	157	160	216	281	246	326	344	PGA_scaffold_10__19_contigs__length_45498505	30552102	30579618	-	27517
tsebra_g12301	0.418255	6.93214	2.68869	0.101063	0.22239	723	1285	615	610	609	758	1198	917	1069	1586	PGA_scaffold_2__135_contigs__length_79989185	63392518	63394617	-	2100
nbisL1-transcript-59668	0.418093	3.90901	2.04721	0.152485	0.301551	102	168	81	77	48	80	137	115	177	164	PGA_scaffold_6__158_contigs__length_65093427	2989196	3056878	-	67683
nbisL1-transcript-46849	0.417433	4.27721	2.23122	0.135247	0.276629	133	158	81	107	111	118	225	116	169	252	PGA_scaffold_3__118_contigs__length_77400372	49059916	49061629	-	1714
tsebra_g3426	0.417205	8.91456	0.634337	0.425769	0.606871	1035	1672	743	3662	5984	2893	2901	3480	5488	7523	PGA_scaffold_1__188_contigs__length_130229059	28386771	28387787	-	1017
tsebra_g28444	0.416852	2.30958	0.94045	0.332162	0.515619	59	24	21	35	8	14	40	30	60	87	PGA_scaffold_8__94_contigs__length_81364398	23944600	23955619	+	11020
tsebra_g15226	0.416838	4.32614	1.58678	0.207786	0.37409	217	186	89	62	85	87	190	118	214	344	PGA_scaffold_3__118_contigs__length_77400372	44317723	44319516	-	1794
nbisL1-transcript-5428	0.416299	5.99141	1.99997	0.157302	0.308108	303	600	269	336	436	275	648	464	650	954	PGA_scaffold_1__188_contigs__length_130229059	24105064	24115490	+	10427
nbisL1-transcript-95740	0.416249	6.38096	2.64648	0.10378	0.227095	625	708	469	410	372	498	954	548	805	985	PGA_scaffold_9__74_contigs__length_58108748	15476296	15509686	-	33391
nbisL1-transcript-43017	0.41521	2.90831	1.82871	0.176279	0.333786	51	71	45	26	36	31	82	55	76	96	PGA_scaffold_3__118_contigs__length_77400372	27079616	27095306	-	15691
nbisL1-transcript-89184	0.415	4.13354	2.14261	0.143258	0.288103	148	145	98	65	85	100	196	118	155	228	PGA_scaffold_8__94_contigs__length_81364398	64055561	64064812	-	9252
tsebra_g28846	0.414973	3.7043	1.89447	0.168699	0.323173	102	134	41	57	74	70	134	88	115	189	PGA_scaffold_8__94_contigs__length_81364398	30835355	30836221	-	867
nbisL1-transcript-89086	0.414612	3.7531	1.91582	0.166318	0.319834	121	122	42	70	65	68	151	97	125	172	PGA_scaffold_8__94_contigs__length_81364398	62845521	62847554	-	2034
tsebra_g22170	0.414571	4.77376	2.04533	0.152674	0.301761	208	211	110	149	156	126	332	159	255	417	PGA_scaffold_6__158_contigs__length_65093427	5551570	5554083	-	2514
tsebra_g2540	0.414515	7.78374	2.23879	0.134586	0.275611	1663	1763	1347	1232	806	1669	1716	1451	2110	2928	PGA_scaffold_1__188_contigs__length_130229059	9906694	9948441	-	41748
nbisL1-transcript-63238	0.414398	1.79702	1.37248	0.241386	0.415179	19	25	14	21	20	20	30	20	46	31	PGA_scaffold_6__158_contigs__length_65093427	24539986	24549066	-	9081
tsebra_g28915	0.414149	5.7649	1.98165	0.159217	0.310778	440	462	251	243	291	224	638	333	465	955	PGA_scaffold_8__94_contigs__length_81364398	32224194	32233251	+	9058
nbisL1-transcript-107540	0.414034	3.47581	0.948522	0.330096	0.513755	36	56	29	101	90	53	111	75	71	213	PGA_scaffold_10__19_contigs__length_45498505	25957406	25958317	-	912
nbisL1-transcript-100483	0.41354	3.42475	1.98225	0.159153	0.31068	54	106	60	64	44	71	89	77	93	148	PGA_scaffold_9__74_contigs__length_58108748	45995750	46003703	+	7954
nbisL1-transcript-37419	0.413503	6.59607	1.79501	0.180317	0.339122	1094	554	442	527	363	568	867	706	947	1347	PGA_scaffold_2__135_contigs__length_79989185	76969744	77034612	-	64869
tsebra_g14520	0.413127	7.28649	2.47721	0.115507	0.24623	1099	1368	888	635	840	960	1815	1011	1416	1918	PGA_scaffold_3__118_contigs__length_77400372	27848448	27855264	-	6817
tsebra_g31213	0.412799	6.08042	2.14492	0.143042	0.287854	339	612	350	306	453	318	708	493	669	972	PGA_scaffold_9__74_contigs__length_58108748	346806	383547	+	36742
nbisL1-transcript-72634	0.412518	7.83497	1.11033	0.292009	0.472819	694	2497	1278	1009	1553	993	971	1634	2757	4723	PGA_scaffold_7__48_contigs__length_33662255	15731667	15734159	-	2493
tsebra_g24139	0.411792	4.5841	2.24243	0.13427	0.275118	204	208	121	124	90	151	239	189	196	299	PGA_scaffold_6__158_contigs__length_65093427	51544625	51552188	-	7564
tsebra_g23016	0.411624	6.45321	2.54107	0.11092	0.238816	490	869	481	438	444	481	998	624	800	1122	PGA_scaffold_6__158_contigs__length_65093427	24588493	24589976	-	1484
nbisL1-transcript-60543	0.411528	5.90716	1.61781	0.203398	0.368863	515	503	220	382	251	215	512	455	524	1213	PGA_scaffold_6__158_contigs__length_65093427	7777570	7906989	+	129420
nbisL1-transcript-107398	0.41128	6.88665	2.05235	0.151972	0.300905	610	1537	500	524	639	717	1317	866	1079	1378	PGA_scaffold_10__19_contigs__length_45498505	25301968	25321738	+	19771
tsebra_g26289	0.410915	5.22729	0.951166	0.329423	0.513181	178	229	303	147	235	206	813	173	184	338	PGA_scaffold_7__48_contigs__length_33662255	23365418	23367330	+	1913
nbisL1-transcript-92864	0.410796	5.76223	1.91385	0.166536	0.320113	502	352	299	262	241	449	550	353	447	573	PGA_scaffold_8__94_contigs__length_81364398	81072162	81073558	+	1397
nbisL1-transcript-110046	0.410628	7.59008	0.838135	0.359931	0.544094	517	871	445	2428	1166	1129	1903	1263	2087	2478	PGA_scaffold_10__19_contigs__length_45498505	43968555	43979351	+	10797
nbisL1-transcript-14176	0.410561	8.53414	1.67776	0.195223	0.357808	1774	2978	2310	1548	2513	2064	2066	3102	4260	5601	PGA_scaffold_1__188_contigs__length_130229059	72056269	72066932	+	10664
tsebra_g16090	0.410529	2.27936	0.603627	0.437198	0.617351	86	17	10	28	6	16	40	55	58	39	PGA_scaffold_3__118_contigs__length_77400372	64539045	64548149	+	9105
nbisL1-transcript-85976	0.410409	4.03251	2.29147	0.130087	0.268601	104	153	88	93	66	97	150	120	149	225	PGA_scaffold_8__94_contigs__length_81364398	47827872	47830575	+	2704
tsebra_g2884	0.410319	7.73523	2.65232	0.103399	0.226533	1463	1643	1309	1034	1049	1250	2080	1480	2241	2713	PGA_scaffold_1__188_contigs__length_130229059	17158413	17255604	+	97192
[truncated: 6,410 more rows]

## Sheet: Supplementry Data 2
Supplementry Data 2. Lamprohiza splendidula abdomen EdgeR analysis for the indetification of sex-biased genes.
genes	logFC	logCPM	LR	PValue	FDR	f_LaSpl_31A	f_LaSpl_32A	f_LaSpl_33A	f_LaSpl_34A	f_LaSpl_35A	m_LaSpl_22A	m_LaSpl_23A	m_LaSpl_25A	m_LaSpl_26A	m_LaSpl_27A	Chr	Start	End	Strand	Length
nbisL1-transcript-95939	17.1692	10.5232	113.037	2.12e-26	7.86e-25	27410	4788	70212	6005	745	0	0	0	0	0	PGA_scaffold_9__74_contigs__length_58108748	16735894	16738014	-	2121
tsebra_g31853	16.3552	9.7097	104.101	1.92e-24	6.22e-23	15635	2437	40309	3234	436	0	0	0	0	0	PGA_scaffold_9__74_contigs__length_58108748	16734031	16738825	+	4795
nbisL1-transcript-15242	15.3555	8.71128	323.417	2.61e-72	1.29e-69	7144	10339	6892	5448	2831	0	0	0	0	0	PGA_scaffold_1__188_contigs__length_130229059	77128338	77128816	+	479
tsebra_g31852	15.0217	8.37808	283.696	1.18e-63	3.59e-61	6284	5797	6589	5573	1594	0	0	0	0	0	PGA_scaffold_9__74_contigs__length_58108748	16725638	16726447	+	810
nbisL1-transcript-7510	14.5472	7.90471	279.491	9.69e-63	2.75e-60	4648	3835	4418	4544	1231	0	0	0	0	0	PGA_scaffold_1__188_contigs__length_130229059	36094366	36128323	-	33958
tsebra_g6355	13.8232	7.18292	96.4896	8.97e-23	2.52e-21	1776	450	7430	900	205	0	0	0	0	0	PGA_scaffold_1__188_contigs__length_130229059	88581315	88586044	+	4730
nbisL1-transcript-16875	13.8121	7.17196	96.8065	7.64e-23	2.16e-21	1836	444	7311	885	206	0	0	0	0	0	PGA_scaffold_1__188_contigs__length_130229059	88581112	88586150	-	5039
tsebra_g26545	13.7729	7.13349	425.149	1.85e-94	3.24e-91	2605	2309	1794	2386	2077	0	0	0	0	0	PGA_scaffold_7__48_contigs__length_33662255	27744582	27746540	+	1959
nbisL1-transcript-8102	12.5311	7.61708	84.8386	3.24e-20	7.56e-19	5369	731	6666	1951	46	0	0	1	0	0	PGA_scaffold_1__188_contigs__length_130229059	39428617	39439029	+	10413
nbisL1-transcript-75076	12.0236	5.40011	203.682	3.28e-46	4.08e-44	795	870	717	608	251	0	0	0	0	0	PGA_scaffold_7__48_contigs__length_33662255	28207584	28210964	-	3381
tsebra_g5895	11.9873	7.029	248.225	6.33e-56	1.31e-53	1720	2878	2998	1534	957	0	1	0	0	0	PGA_scaffold_1__188_contigs__length_130229059	79231992	79232936	-	945
nbisL1-transcript-4580	11.946	5.32341	168.43	1.63e-38	1.33e-36	660	526	1163	207	495	0	0	0	0	0	PGA_scaffold_1__188_contigs__length_130229059	19206797	19209012	-	2216
nbisL1-transcript-15233	11.5842	4.96853	184.304	5.57e-42	5.34e-40	490	667	559	503	173	0	0	0	0	0	PGA_scaffold_1__188_contigs__length_130229059	77126199	77129129	-	2931
nbisL1-transcript-85925	10.9488	4.34884	151.106	9.94e-35	6.13e-33	358	321	427	335	92	0	0	0	0	0	PGA_scaffold_8__94_contigs__length_81364398	47259399	47262389	+	2991
nbisL1-transcript-51715	10.9346	9.69524	385.093	9.69e-86	8.48e-83	17329	15375	7597	15267	10627	0	4	1	8	6	PGA_scaffold_3__118_contigs__length_77400372	75559424	75559748	+	325
nbisL1-transcript-85880	10.6333	4.04406	138.283	6.32e-32	3.32e-30	328	348	218	275	70	0	0	0	0	0	PGA_scaffold_8__94_contigs__length_81364398	47203091	47204008	+	918
nbisL1-transcript-58683	10.4497	3.8679	156.454	6.74e-36	4.51e-34	348	117	265	221	147	0	0	0	0	0	PGA_scaffold_5__106_contigs__length_63362655	61303329	61308279	-	4951
nbisL1-transcript-80877	10.4027	3.82236	140.99	1.62e-32	8.77e-31	237	251	263	234	68	0	0	0	0	0	PGA_scaffold_8__94_contigs__length_81364398	19728547	19729920	+	1374
tsebra_g714	9.92224	5.75262	175.718	4.17e-40	3.67e-38	1063	506	1398	319	884	0	0	0	2	0	PGA_scaffold_10__19_contigs__length_45498505	16113026	16114332	+	1307
nbisL1-transcript-103732	9.80331	3.25296	108.43	2.16e-25	7.51e-24	160	271	116	42	110	0	0	0	0	0	PGA_scaffold_10__19_contigs__length_45498505	1619271	1620462	-	1192
tsebra_g16002	9.67699	6.02656	289.179	7.51e-65	2.45e-62	1122	979	812	1462	779	2	0	0	0	1	PGA_scaffold_3__118_contigs__length_77400372	61830567	61831825	-	1259
tsebra_g22648	9.50321	5.35972	166.188	5.03e-38	3.94e-36	1280	359	593	294	663	1	0	0	0	1	PGA_scaffold_6__158_contigs__length_65093427	13903555	13917256	-	13702
nbisL1-transcript-40534	9.0612	2.56608	141.694	1.13e-32	6.22e-31	85	86	82	97	75	0	0	0	0	0	PGA_scaffold_3__118_contigs__length_77400372	8939094	8941373	+	2280
tsebra_g82	8.89324	4.01334	146.517	1e-33	5.82e-32	362	186	219	97	380	0	0	1	0	0	PGA_scaffold_10__19_contigs__length_45498505	1613878	1620223	+	6346
tsebra_g12338	8.79127	9.16208	142.877	6.25e-33	3.54e-31	11494	7288	12210	6027	7879	6	8	2	2	42	PGA_scaffold_2__135_contigs__length_79989185	64445530	64448314	+	2785
tsebra_g13137	8.32385	8.17774	170.929	4.64e-39	3.92e-37	6086	2801	6713	3557	3407	3	3	3	6	26	PGA_scaffold_2__135_contigs__length_79989185	79986345	79986716	+	372
nbisL1-transcript-35058	8.29243	8.49776	165.973	5.61e-38	4.34e-36	7590	4571	8352	3538	4008	3	8	3	6	34	PGA_scaffold_2__135_contigs__length_79989185	64446862	64447865	-	1004
nbisL1-transcript-10461	8.27303	1.85937	90.3471	2e-21	5.15e-20	46	32	75	55	35	0	0	0	0	0	PGA_scaffold_1__188_contigs__length_130229059	52864752	52865975	+	1224
nbisL1-transcript-75685	8.23992	4.64527	158.34	2.61e-36	1.79e-34	648	452	239	200	388	2	0	1	0	0	PGA_scaffold_7__48_contigs__length_33662255	30810098	30834670	-	24573
nbisL1-transcript-77344	8.20236	1.79867	87.1778	9.92e-21	2.42e-19	24	64	58	32	56	0	0	0	0	0	PGA_scaffold_8__94_contigs__length_81364398	1698151	1698648	-	498
nbisL1-transcript-5555	8.08852	1.69979	83.3596	6.84e-20	1.56e-18	40	21	66	37	52	0	0	0	0	0	PGA_scaffold_1__188_contigs__length_130229059	24788982	24821873	-	32892
nbisL1-transcript-95179	7.84411	4.17015	110.408	7.98e-26	2.84e-24	294	293	391	309	54	0	1	0	0	2	PGA_scaffold_9__74_contigs__length_58108748	11974836	11983576	-	8741
tsebra_g16390	7.67059	5.63809	194.073	4.1e-44	4.49e-42	922	461	1196	538	728	3	3	2	1	1	PGA_scaffold_3__118_contigs__length_77400372	70897290	70899109	+	1820
nbisL1-transcript-13353	7.57385	4.75473	164.697	1.07e-37	8.08e-36	542	286	535	271	443	0	6	0	0	0	PGA_scaffold_1__188_contigs__length_130229059	67785891	67790028	-	4138
nbisL1-transcript-10246	7.53518	2.73302	113.928	1.35e-26	5.09e-25	152	49	97	90	91	0	0	1	0	0	PGA_scaffold_1__188_contigs__length_130229059	50910902	50914273	+	3372
tsebra_g28075	7.36561	4.06701	130.171	3.76e-30	1.75e-28	259	318	389	155	121	0	2	0	1	1	PGA_scaffold_8__94_contigs__length_81364398	17015783	17038031	-	22249
tsebra_g4249	7.27555	7.25516	255.529	1.62e-57	3.62e-55	1891	2538	2411	2651	2647	3	13	0	14	15	PGA_scaffold_1__188_contigs__length_130229059	46610486	46612697	-	2212
nbisL1-transcript-18145	7.26488	1.01213	57.7346	3e-14	4.24e-13	21	23	15	49	15	0	0	0	0	0	PGA_scaffold_1__188_contigs__length_130229059	98103859	98110006	+	6148
tsebra_g5381	7.10953	5.61431	80.4207	3.03e-19	6.6e-18	947	324	1871	352	127	0	6	3	3	4	PGA_scaffold_1__188_contigs__length_130229059	69510149	69510706	-	558
nbisL1-transcript-46756	7.00687	6.46589	224.406	9.89e-51	1.58e-48	1343	2140	711	1471	1330	1	10	4	6	10	PGA_scaffold_3__118_contigs__length_77400372	48746102	48806769	-	60668
nbisL1-transcript-77531	6.99471	2.94528	110.068	9.47e-26	3.36e-24	116	79	183	67	109	0	0	2	0	0	PGA_scaffold_8__94_contigs__length_81364398	3203113	3280340	+	77228
tsebra_g18930	6.95522	5.21361	53.4532	2.65e-13	3.44e-12	370	215	1789	247	82	3	1	6	1	0	PGA_scaffold_5__106_contigs__length_63362655	29739195	29754984	-	15790
nbisL1-transcript-70551	6.91204	3.63372	74.002	7.8e-18	1.5e-16	172	37	123	129	525	0	0	0	0	4	PGA_scaffold_7__48_contigs__length_33662255	5688553	5696522	+	7970
nbisL1-transcript-102520	6.89067	5.35091	143.242	5.21e-33	2.96e-31	688	429	1171	340	465	1	5	2	1	6	PGA_scaffold_9__74_contigs__length_58108748	55444088	55446167	-	2080
tsebra_g26539	6.82815	5.23965	216.774	4.57e-49	6.62e-47	527	768	508	584	551	1	1	1	7	4	PGA_scaffold_7__48_contigs__length_33662255	27649042	27684193	+	35152
nbisL1-transcript-9424	6.78901	3.20437	111.845	3.86e-26	1.41e-24	166	87	219	94	101	0	1	2	0	0	PGA_scaffold_1__188_contigs__length_130229059	46660072	46696770	-	36699
nbisL1-transcript-63619	6.76906	2.06233	77.7982	1.14e-18	2.37e-17	24	89	73	33	66	1	0	0	0	0	PGA_scaffold_6__158_contigs__length_65093427	26896400	26902726	-	6327
tsebra_g24023	6.68753	6.16974	176.617	2.66e-40	2.39e-38	1531	595	1593	726	1127	3	7	5	11	4	PGA_scaffold_6__158_contigs__length_65093427	47920747	47921436	-	690
nbisL1-transcript-9209	6.66076	4.51984	51.5749	6.89e-13	8.53e-12	833	111	496	217	25	4	0	1	2	1	PGA_scaffold_1__188_contigs__length_130229059	45750199	45772061	-	21863
tsebra_g32201	6.5777	1.87435	85.513	2.3e-20	5.45e-19	57	36	69	44	38	0	0	1	0	0	PGA_scaffold_9__74_contigs__length_58108748	23415618	23419704	+	4087
nbisL1-transcript-107027	6.56319	4.70236	159.61	1.38e-36	9.71e-35	493	241	532	322	405	0	5	0	1	6	PGA_scaffold_10__19_contigs__length_45498505	23786463	23799931	-	13469
tsebra_g13706	6.53932	1.84099	80.8629	2.42e-19	5.31e-18	44	37	76	47	33	0	0	1	0	0	PGA_scaffold_3__118_contigs__length_77400372	8939846	8945929	+	6084
tsebra_g33586	6.4657	5.42946	134.301	4.7e-31	2.32e-29	709	445	1264	368	468	3	6	2	2	8	PGA_scaffold_9__74_contigs__length_58108748	55437371	55446101	+	8731
nbisL1-transcript-13629	6.44268	7.64781	54.6052	1.47e-13	1.94e-12	3474	926	9214	772	333	7	45	29	7	18	PGA_scaffold_1__188_contigs__length_130229059	69505049	69518699	+	13651
nbisL1-transcript-23230	6.43434	5.82562	44.4545	2.6e-11	2.77e-10	1157	610	1259	647	663	16	0	3	0	0	PGA_scaffold_1__188_contigs__length_130229059	126766747	126772952	-	6206
nbisL1-transcript-110419	6.31747	5.70837	137.824	7.96e-32	4.15e-30	1004	638	1261	593	469	5	5	1	4	13	PGA_scaffold_36__1_contigs__length_1000	1	1000	+	1000
nbisL1-transcript-63741	6.30998	4.92159	160.948	7.02e-37	5.03e-35	593	381	648	383	284	1	3	5	3	4	PGA_scaffold_6__158_contigs__length_65093427	27882323	27922845	-	40523
tsebra_g31281	6.30855	3.08077	112.559	2.69e-26	9.92e-25	175	70	164	91	113	0	1	0	1	2	PGA_scaffold_9__74_contigs__length_58108748	1581059	1587027	+	5969
nbisL1-transcript-35034	6.13578	2.13598	57.108	4.13e-14	5.74e-13	28	118	32	105	19	0	0	0	0	2	PGA_scaffold_2__135_contigs__length_79989185	64396506	64416070	+	19565
nbisL1-transcript-93396	6.09192	3.38907	111.451	4.71e-26	1.71e-24	252	80	181	115	140	1	3	0	1	1	PGA_scaffold_9__74_contigs__length_58108748	1584505	1587108	-	2604
tsebra_g14132	6.07068	5.50673	164.074	1.46e-37	1.1e-35	994	433	860	454	758	5	9	1	6	8	PGA_scaffold_3__118_contigs__length_77400372	18245660	18247348	+	1689
tsebra_g26457	5.97905	2.79484	92.9754	5.29e-22	1.42e-20	114	122	120	36	101	0	1	2	0	1	PGA_scaffold_7__48_contigs__length_33662255	26455500	26455970	+	471
tsebra_g5219	5.9467	4.93865	152.833	4.17e-35	2.67e-33	603	403	605	345	365	2	3	1	9	6	PGA_scaffold_1__188_contigs__length_130229059	66623314	66638458	-	15145
nbisL1-transcript-22083	5.8662	5.66191	48.741	2.92e-12	3.41e-11	1704	909	581	25	611	4	1	9	6	16	PGA_scaffold_1__188_contigs__length_130229059	120577032	120579108	+	2077
tsebra_g25521	5.79373	4.76065	128.666	8.02e-30	3.69e-28	529	317	591	259	343	2	10	5	0	4	PGA_scaffold_7__48_contigs__length_33662255	11677448	11699643	+	22196
nbisL1-transcript-50618	5.72307	6.18398	163.861	1.62e-37	1.21e-35	932	1040	1012	1443	1282	8	29	11	10	2	PGA_scaffold_3__118_contigs__length_77400372	70014608	70413532	+	398925
tsebra_g2837	5.67943	3.49489	106.605	5.43e-25	1.83e-23	224	98	247	127	125	0	4	0	3	2	PGA_scaffold_1__188_contigs__length_130229059	15954968	15988322	-	33355
nbisL1-transcript-71409	5.65529	4.18563	108.157	2.48e-25	8.59e-24	301	188	357	102	432	2	7	2	3	1	PGA_scaffold_7__48_contigs__length_33662255	11038118	11065750	-	27633
nbisL1-transcript-43098	5.61089	1.72353	60.5641	7.12e-15	1.05e-13	38	22	23	38	105	1	0	0	0	1	PGA_scaffold_3__118_contigs__length_77400372	27551556	27591840	-	40285
nbisL1-transcript-50726	5.60287	4.95747	136.319	1.7e-31	8.68e-30	650	272	646	372	407	5	10	1	6	5	PGA_scaffold_3__118_contigs__length_77400372	70901713	70966215	-	64503
nbisL1-transcript-76982	5.56183	2.07372	92.1053	8.22e-22	2.19e-20	51	75	53	47	61	0	1	0	0	2	PGA_scaffold_8__94_contigs__length_81364398	712212	715936	+	3725
tsebra_g13886	5.54349	3.25155	129.212	6.1e-30	2.82e-28	154	120	150	137	135	0	4	4	0	0	PGA_scaffold_3__118_contigs__length_77400372	13000834	13001496	+	663
tsebra_g13649	5.47989	2.3398	81.9318	1.41e-19	3.15e-18	85	35	101	45	84	0	1	1	1	1	PGA_scaffold_3__118_contigs__length_77400372	8165457	8168270	+	2814
tsebra_g32022	5.45288	6.01939	142.693	6.86e-33	3.85e-31	1425	623	1401	689	779	12	21	9	10	10	PGA_scaffold_9__74_contigs__length_58108748	19075044	19095459	+	20416
tsebra_g13537	5.45172	5.31853	112.854	2.32e-26	8.58e-25	663	728	427	474	802	6	5	0	6	22	PGA_scaffold_3__118_contigs__length_77400372	6562841	6564218	-	1378
nbisL1-transcript-4014	5.41633	2.56078	97.1339	6.48e-23	1.85e-21	101	77	48	64	133	1	2	1	0	1	PGA_scaffold_1__188_contigs__length_130229059	16934768	16936824	+	2057
nbisL1-transcript-49584	5.38427	4.07481	97.6242	5.06e-23	1.45e-21	350	293	169	306	132	6	2	5	1	1	PGA_scaffold_3__118_contigs__length_77400372	64486893	64519720	+	32828
tsebra_g5092	5.30759	4.83737	102.084	5.32e-24	1.67e-22	550	267	690	296	328	3	5	3	3	17	PGA_scaffold_1__188_contigs__length_130229059	63848828	63849910	-	1083
tsebra_g31541	5.30615	5.34549	147.556	5.93e-34	3.5e-32	732	465	860	449	574	3	19	3	9	12	PGA_scaffold_9__74_contigs__length_58108748	8951448	8955611	+	4164
tsebra_g4253	5.26068	2.82718	82.073	1.31e-19	2.94e-18	117	62	177	61	79	0	1	2	2	2	PGA_scaffold_1__188_contigs__length_130229059	46660237	46696558	+	36322
tsebra_g16392	5.23948	4.79273	128.32	9.55e-30	4.38e-28	537	245	627	312	349	4	5	7	8	6	PGA_scaffold_3__118_contigs__length_77400372	70907386	70908621	+	1236
tsebra_g26530	5.14426	2.3066	70.2075	5.34e-17	9.58e-16	85	41	106	68	34	0	1	2	0	2	PGA_scaffold_7__48_contigs__length_33662255	27366396	27396145	-	29750
tsebra_g10537	5.13456	4.60275	99.7318	1.74e-23	5.22e-22	514	130	475	362	346	1	9	2	12	6	PGA_scaffold_2__135_contigs__length_79989185	20470561	20475535	+	4975
nbisL1-transcript-86163	5.12543	4.62553	117.414	2.33e-27	9.31e-26	497	190	561	256	334	3	10	5	4	8	PGA_scaffold_8__94_contigs__length_81364398	48298616	48300763	+	2148
tsebra_g25492	5.11931	4.02408	39.8574	2.73e-10	2.61e-09	378	75	557	67	72	7	2	5	1	1	PGA_scaffold_7__48_contigs__length_33662255	11384732	11391784	-	7053
tsebra_g26856	5.07234	2.50532	91.7422	9.87e-22	2.62e-20	86	75	71	49	118	1	0	3	1	1	PGA_scaffold_7__48_contigs__length_33662255	31962226	31962876	+	651
nbisL1-transcript-42140	5.06018	2.02883	63.5615	1.55e-15	2.45e-14	56	48	93	35	35	2	0	0	2	0	PGA_scaffold_3__118_contigs__length_77400372	20291790	20292141	+	352
nbisL1-transcript-63618	5.0583	6.19388	142.869	6.28e-33	3.55e-31	797	1280	1802	696	945	9	28	12	25	22	PGA_scaffold_6__158_contigs__length_65093427	26894579	26896857	+	2279
tsebra_g29083	5.04776	3.3932	91.1757	1.31e-21	3.44e-20	181	91	233	127	121	4	1	0	4	3	PGA_scaffold_8__94_contigs__length_81364398	35862977	35864248	-	1272
nbisL1-transcript-16091	4.99047	1.59261	68.6606	1.17e-16	2.02e-15	38	50	31	28	48	0	1	0	2	0	PGA_scaffold_1__188_contigs__length_130229059	83299438	83497918	-	198481
tsebra_g7240	4.97529	3.97275	20.2337	6.85e-06	3.48e-05	8	1041	10	35	41	1	6	2	3	10	PGA_scaffold_1__188_contigs__length_130229059	96512834	96516611	+	3778
nbisL1-transcript-92079	4.9466	4.71042	57.0108	4.33e-14	6.03e-13	568	132	715	427	62	2	6	6	12	10	PGA_scaffold_8__94_contigs__length_81364398	76774853	76776199	+	1347
nbisL1-transcript-95266	4.93229	3.21669	84.9318	3.09e-20	7.22e-19	184	89	172	127	91	0	5	6	1	0	PGA_scaffold_9__74_contigs__length_58108748	12262914	12271748	-	8835
nbisL1-transcript-71408	4.92986	2.92993	78.0359	1.01e-18	2.12e-17	118	87	140	48	152	0	6	0	4	0	PGA_scaffold_7__48_contigs__length_33662255	11038117	11065750	+	27634
tsebra_g29720	4.92731	3.34588	84.1861	4.5e-20	1.03e-18	204	65	207	139	117	0	7	0	3	4	PGA_scaffold_8__94_contigs__length_81364398	49572161	49584764	-	12604
nbisL1-transcript-7250	4.88621	1.86766	52.6429	4e-13	5.08e-12	96	34	51	32	22	1	0	2	0	1	PGA_scaffold_1__188_contigs__length_130229059	34785832	34788619	+	2788
nbisL1-transcript-45753	4.83967	1.52522	48.8848	2.71e-12	3.18e-11	60	29	45	30	14	2	0	0	1	0	PGA_scaffold_3__118_contigs__length_77400372	40870279	40872169	-	1891
nbisL1-transcript-12777	4.7683	1.4247	59.0621	1.53e-14	2.21e-13	47	24	38	27	31	1	1	0	1	0	PGA_scaffold_1__188_contigs__length_130229059	65525715	65543854	-	18140
tsebra_g23505	4.75199	6.34815	114.85	8.49e-27	3.28e-25	1823	661	1750	926	944	24	28	26	18	25	PGA_scaffold_6__158_contigs__length_65093427	35810854	35827493	+	16640
nbisL1-transcript-84023	4.73529	3.40446	85.0661	2.89e-20	6.76e-19	183	88	231	125	128	5	2	0	4	4	PGA_scaffold_8__94_contigs__length_81364398	35862898	35871861	+	8964
nbisL1-transcript-12497	4.71209	5.2732	114.248	1.15e-26	4.38e-25	794	346	849	380	505	9	9	11	15	16	PGA_scaffold_1__188_contigs__length_130229059	63687781	63974126	+	286346
nbisL1-transcript-58708	4.70045	3.36976	104.062	1.96e-24	6.34e-23	216	89	164	142	134	1	6	3	2	4	PGA_scaffold_5__106_contigs__length_63362655	61699584	61731827	+	32244
tsebra_g21773	4.65771	3.52622	79.6099	4.56e-19	9.83e-18	270	92	179	133	160	1	11	2	5	0	PGA_scaffold_5__106_contigs__length_63362655	61699630	61731238	-	31609
nbisL1-transcript-87400	4.64136	7.70088	187.342	1.21e-42	1.21e-40	2983	4202	2135	4063	2592	46	94	58	83	71	PGA_scaffold_8__94_contigs__length_81364398	55015519	55030093	+	14575
nbisL1-transcript-86487	4.61337	3.32049	85.9664	1.83e-20	4.39e-19	216	77	181	101	138	2	2	2	3	7	PGA_scaffold_8__94_contigs__length_81364398	49571864	49584849	+	12986
tsebra_g10499	4.60939	2.78996	75.9241	2.95e-18	5.92e-17	90	97	147	81	63	0	6	4	1	0	PGA_scaffold_2__135_contigs__length_79989185	19621368	19640726	-	19359
nbisL1-transcript-4008	4.5944	3.08959	63.4657	1.63e-15	2.57e-14	209	127	139	66	47	4	2	1	3	3	PGA_scaffold_1__188_contigs__length_130229059	16899500	16926454	+	26955
tsebra_g24051	4.55489	4.70983	84.2811	4.29e-20	9.91e-19	516	178	621	300	304	3	13	17	6	7	PGA_scaffold_6__158_contigs__length_65093427	48812320	48819069	-	6750
nbisL1-transcript-28146	4.5424	4.35183	108.761	1.83e-25	6.39e-24	397	170	393	240	305	4	16	5	4	8	PGA_scaffold_2__135_contigs__length_79989185	20469775	20475514	-	5740
tsebra_g11462	4.51569	1.76943	61.1294	5.34e-15	8e-14	69	24	47	39	41	1	2	0	1	1	PGA_scaffold_2__135_contigs__length_79989185	43317595	43317903	+	309
nbisL1-transcript-64940	4.51164	6.32734	103.799	2.24e-24	7.19e-23	1806	644	1769	860	884	28	31	26	24	31	PGA_scaffold_6__158_contigs__length_65093427	35810736	35827613	-	16878
nbisL1-transcript-63854	4.4723	3.76466	69.503	7.63e-17	1.35e-15	330	176	206	162	92	9	3	3	4	3	PGA_scaffold_6__158_contigs__length_65093427	28318095	28330417	-	12323
nbisL1-transcript-70910	4.46259	2.26419	66.0997	4.29e-16	7.07e-15	80	43	79	33	91	1	5	1	0	1	PGA_scaffold_7__48_contigs__length_33662255	6836706	6838741	-	2036
nbisL1-transcript-10136	4.44648	3.15978	74.6621	5.59e-18	1.09e-16	178	91	160	108	90	4	9	0	2	1	PGA_scaffold_1__188_contigs__length_130229059	50243239	50245362	+	2124
nbisL1-transcript-32949	4.41915	0.736221	41.6241	1.11e-10	1.1e-09	15	18	22	18	20	0	0	0	2	0	PGA_scaffold_2__135_contigs__length_79989185	52509643	52511796	+	2154
nbisL1-transcript-12434	4.40992	4.23077	120.574	4.74e-28	1.96e-26	349	156	283	246	362	3	13	5	6	10	PGA_scaffold_1__188_contigs__length_130229059	63479635	63488057	+	8423
nbisL1-transcript-101663	4.39692	1.85053	56.4149	5.87e-14	8.08e-13	76	30	53	26	49	0	4	1	1	0	PGA_scaffold_9__74_contigs__length_58108748	51833936	51835835	-	1900
nbisL1-transcript-11700	4.36242	3.95257	50.9665	9.4e-13	1.15e-11	66	310	110	480	189	8	13	4	1	3	PGA_scaffold_1__188_contigs__length_130229059	60016200	60022551	+	6352
nbisL1-transcript-102046	4.3534	4.39524	37.1604	1.09e-09	9.66e-09	325	176	741	189	46	1	30	6	4	7	PGA_scaffold_9__74_contigs__length_58108748	53921428	53970274	+	48847
nbisL1-transcript-9402	4.31412	1.35352	50.1171	1.45e-12	1.74e-11	48	17	28	24	41	0	1	1	2	0	PGA_scaffold_1__188_contigs__length_130229059	46592314	46596175	+	3862
nbisL1-transcript-75803	4.30303	3.45756	52.3695	4.6e-13	5.78e-12	237	128	132	154	138	0	4	0	1	19	PGA_scaffold_7__48_contigs__length_33662255	31510779	31512331	+	1553
tsebra_g14204	4.29888	3.10171	82.1238	1.28e-19	2.88e-18	145	79	173	95	109	1	6	6	1	3	PGA_scaffold_3__118_contigs__length_77400372	20290750	20292435	-	1686
tsebra_g29956	4.27133	7.80722	163.962	1.54e-37	1.16e-35	3256	4438	2336	4371	2580	55	139	91	112	93	PGA_scaffold_8__94_contigs__length_81364398	54987471	55020479	-	33009
tsebra_g25606	4.2546	4.22808	85.2698	2.6e-20	6.14e-19	347	130	412	215	256	3	16	3	7	13	PGA_scaffold_7__48_contigs__length_33662255	12842096	12843548	+	1453
nbisL1-transcript-72421	4.16434	1.65922	53.4334	2.68e-13	3.47e-12	50	32	32	64	23	0	3	0	2	1	PGA_scaffold_7__48_contigs__length_33662255	15138703	15144051	-	5349
tsebra_g16710	4.1409	5.06008	101.268	8.03e-24	2.48e-22	575	342	672	415	444	5	18	23	8	25	PGA_scaffold_3__118_contigs__length_77400372	77283024	77303055	+	20032
tsebra_g31669	4.12334	4.37941	69.51	7.6e-17	1.35e-15	337	320	428	299	101	5	18	3	16	8	PGA_scaffold_9__74_contigs__length_58108748	11961789	11982654	+	20866
tsebra_g4953	4.12178	4.64043	28.784	8.09e-08	5.73e-07	130	481	169	804	291	19	23	8	0	1	PGA_scaffold_1__188_contigs__length_130229059	60004132	60023992	-	19861
nbisL1-transcript-34481	4.11108	3.65122	84.729	3.42e-20	7.98e-19	207	129	251	161	145	2	15	6	2	5	PGA_scaffold_2__135_contigs__length_79989185	61893840	61896405	+	2566
tsebra_g2552	4.08917	3.78547	58.042	2.57e-14	3.64e-13	189	141	354	145	145	0	14	12	1	7	PGA_scaffold_1__188_contigs__length_130229059	10239446	10243982	+	4537
nbisL1-transcript-97534	4.0867	1.9554	46.6685	8.41e-12	9.42e-11	80	28	62	56	23	0	2	1	5	0	PGA_scaffold_9__74_contigs__length_58108748	25630652	25641570	-	10919
tsebra_g21681	4.06787	2.36773	14.8832	0.000114377	0.000452527	53	16	224	27	6	7	0	1	0	0	PGA_scaffold_5__106_contigs__length_63362655	58360457	58361025	+	569
nbisL1-transcript-38043	4.05199	2.52834	60.9093	5.98e-15	8.87e-14	105	37	113	46	89	1	3	1	4	4	PGA_scaffold_2__135_contigs__length_79989185	79697699	79713028	-	15330
tsebra_g1889	4.04925	3.61099	104.333	1.71e-24	5.55e-23	192	132	221	149	176	3	7	6	8	5	PGA_scaffold_10__19_contigs__length_45498505	43781941	43795786	-	13846
tsebra_g11879	4.04435	1.13646	42.4247	7.35e-11	7.44e-10	37	15	34	19	24	0	1	1	2	0	PGA_scaffold_2__135_contigs__length_79989185	54220537	54221358	-	822
nbisL1-transcript-110008	4.03182	3.6986	68.1836	1.49e-16	2.55e-15	238	121	276	117	165	5	9	0	5	13	PGA_scaffold_10__19_contigs__length_45498505	43791055	43795878	+	4824
nbisL1-transcript-80628	4.00019	4.51652	16.8676	4.01e-05	0.000174843	1281	119	59	6	158	17	7	7	15	2	PGA_scaffold_8__94_contigs__length_81364398	16873381	16887012	+	13632
tsebra_g26453	3.97854	2.469	21.4645	3.6e-06	1.93e-05	172	29	120	9	30	0	13	1	1	0	PGA_scaffold_7__48_contigs__length_33662255	26386503	26387370	-	868
nbisL1-transcript-68293	3.9722	3.07444	75.8609	3.04e-18	6.1e-17	153	64	143	109	118	3	9	2	1	6	PGA_scaffold_6__158_contigs__length_65093427	54845937	54886727	+	40791
nbisL1-transcript-60174	3.97091	2.89483	60.959	5.83e-15	8.66e-14	112	64	161	63	112	0	8	4	0	7	PGA_scaffold_6__158_contigs__length_65093427	5746174	5752332	-	6159
tsebra_g10903	3.96495	1.50445	49.1708	2.35e-12	2.77e-11	58	28	26	29	35	1	4	0	0	1	PGA_scaffold_2__135_contigs__length_79989185	29045020	29069956	-	24937
nbisL1-transcript-105081	3.93989	1.33436	47.6723	5.04e-12	5.75e-11	44	25	19	30	35	2	1	1	1	0	PGA_scaffold_10__19_contigs__length_45498505	9408929	9452019	-	43091
tsebra_g22314	3.87248	3.30563	75.604	3.47e-18	6.9e-17	226	102	99	144	121	7	7	4	3	4	PGA_scaffold_6__158_contigs__length_65093427	7370477	7387225	+	16749
tsebra_g24945	3.87049	5.85895	19.9948	7.77e-06	3.89e-05	60	350	19	2344	1880	5	63	32	40	38	PGA_scaffold_7__48_contigs__length_33662255	1061632	1077296	+	15665
tsebra_g31366	3.84692	4.77436	81.2834	1.96e-19	4.32e-18	457	264	629	249	367	6	24	15	8	27	PGA_scaffold_9__74_contigs__length_58108748	4582767	4595001	-	12235
nbisL1-transcript-33016	3.82309	2.4552	39.6434	3.05e-10	2.9e-09	84	116	22	22	131	3	4	0	3	4	PGA_scaffold_2__135_contigs__length_79989185	53964656	54072827	+	108172
tsebra_g15127	3.80757	4.29777	76.2391	2.51e-18	5.08e-17	303	193	446	220	236	7	27	9	5	10	PGA_scaffold_3__118_contigs__length_77400372	40675579	40689525	+	13947
nbisL1-transcript-36530	3.80599	3.59711	54.848	1.3e-13	1.73e-12	220	113	264	108	138	2	8	1	5	20	PGA_scaffold_2__135_contigs__length_79989185	74169748	74178494	-	8747
nbisL1-transcript-103256	3.79059	4.36347	24.7495	6.53e-07	4e-06	527	107	473	315	9	2	37	6	10	13	PGA_scaffold_10__19_contigs__length_45498505	347070	464303	+	117234
tsebra_g10785	3.78629	4.64274	82.922	8.54e-20	1.94e-18	514	254	450	263	313	4	26	8	12	28	PGA_scaffold_2__135_contigs__length_79989185	25857317	25860146	-	2830
tsebra_g29559	3.78384	3.73207	27.7466	1.38e-07	9.48e-07	44	627	27	153	86	3	9	7	6	14	PGA_scaffold_8__94_contigs__length_81364398	46974255	46976042	-	1788
nbisL1-transcript-97777	3.7678	2.06956	47.1764	6.49e-12	7.34e-11	58	64	29	24	105	0	2	1	5	3	PGA_scaffold_9__74_contigs__length_58108748	26432867	26436237	-	3371
tsebra_g8476	3.76108	6.21878	94.8585	2.04e-22	5.63e-21	1404	823	1568	772	820	25	77	33	30	68	PGA_scaffold_1__188_contigs__length_130229059	107444305	107512254	+	67950
tsebra_g267	3.75781	1.75321	46.3031	1.01e-11	1.13e-10	52	29	63	38	26	3	1	2	1	1	PGA_scaffold_10__19_contigs__length_45498505	5529266	5625371	+	96106
tsebra_g15910	3.75707	4.15559	75.1094	4.45e-18	8.76e-17	329	172	359	160	246	1	14	12	9	19	PGA_scaffold_3__118_contigs__length_77400372	59756771	59784126	-	27356
nbisL1-transcript-46979	3.74087	3.97658	86.9845	1.09e-20	2.65e-19	270	186	288	164	208	1	15	6	14	13	PGA_scaffold_3__118_contigs__length_77400372	49331101	49396734	+	65634
nbisL1-transcript-29033	3.72302	2.66195	69.1355	9.19e-17	1.62e-15	78	83	113	57	96	2	5	0	6	5	PGA_scaffold_2__135_contigs__length_79989185	24711988	24749302	+	37315
nbisL1-transcript-89563	3.70767	4.30513	22.4057	2.21e-06	1.22e-05	73	1091	28	94	108	7	9	12	14	17	PGA_scaffold_8__94_contigs__length_81364398	66401332	66428639	+	27308
tsebra_g15601	3.69665	2.66841	55.5966	8.9e-14	1.21e-12	111	79	123	67	41	1	8	1	4	5	PGA_scaffold_3__118_contigs__length_77400372	53674884	53688306	+	13423
tsebra_g2532	3.69478	2.95839	71.2473	3.15e-17	5.73e-16	109	115	142	84	74	4	3	4	6	5	PGA_scaffold_1__188_contigs__length_130229059	9835018	9841450	+	6433
nbisL1-transcript-32993	3.67924	3.5374	90.0897	2.28e-21	5.84e-20	150	153	176	204	131	4	9	10	3	9	PGA_scaffold_2__135_contigs__length_79989185	53673690	53934730	+	261041
nbisL1-transcript-85866	3.6763	3.85568	20.6912	5.4e-06	2.8e-05	49	715	23	163	65	3	10	4	3	28	PGA_scaffold_8__94_contigs__length_81364398	46973883	46977056	+	3174
tsebra_g6308	3.66554	3.63907	76.347	2.38e-18	4.83e-17	203	156	242	144	119	2	9	10	5	13	PGA_scaffold_1__188_contigs__length_130229059	87744993	87746391	-	1399
nbisL1-transcript-19793	3.65907	6.23336	98.0468	4.09e-23	1.19e-21	1431	852	1523	759	857	26	86	43	36	59	PGA_scaffold_1__188_contigs__length_130229059	107471154	107512868	-	41715
tsebra_g24482	3.65375	3.53011	85.8711	1.92e-20	4.59e-19	176	133	209	151	135	3	8	4	12	9	PGA_scaffold_6__158_contigs__length_65093427	57111047	57118352	-	7306
nbisL1-transcript-87210	3.62553	3.4107	50.5332	1.17e-12	1.42e-11	217	81	210	118	105	2	19	4	1	10	PGA_scaffold_8__94_contigs__length_81364398	53707529	53708804	-	1276
nbisL1-transcript-86772	3.62254	5.85208	83.1444	7.63e-20	1.73e-18	1000	706	1266	596	551	36	39	29	34	42	PGA_scaffold_8__94_contigs__length_81364398	51240036	51320051	-	80016
tsebra_g30290	3.59481	3.86493	53.1407	3.1e-13	3.99e-12	265	151	258	218	127	1	25	2	6	19	PGA_scaffold_8__94_contigs__length_81364398	62318671	62320389	-	1719
tsebra_g8546	3.58963	3.77602	74.3021	6.7e-18	1.29e-16	231	181	253	151	133	6	7	4	14	13	PGA_scaffold_1__188_contigs__length_130229059	108765571	108770537	+	4967
nbisL1-transcript-25412	3.57925	2.18556	40.9815	1.54e-10	1.51e-09	74	27	93	51	48	0	8	5	1	0	PGA_scaffold_2__135_contigs__length_79989185	4395798	4422722	-	26925
nbisL1-transcript-74542	3.5463	3.06503	54.3439	1.68e-13	2.21e-12	74	105	200	131	51	3	6	5	6	7	PGA_scaffold_7__48_contigs__length_33662255	24817514	24878974	+	61461
nbisL1-transcript-46016	3.54166	1.51767	39.7117	2.94e-10	2.81e-09	52	21	47	29	23	1	2	0	4	1	PGA_scaffold_3__118_contigs__length_77400372	44359472	44359731	-	260
nbisL1-transcript-33633	3.53752	2.58766	58.7377	1.8e-14	2.6e-13	105	65	101	56	72	1	10	1	2	6	PGA_scaffold_2__135_contigs__length_79989185	56692062	56693889	-	1828
nbisL1-transcript-29095	3.52142	1.19792	37.9969	7.09e-10	6.48e-09	38	17	22	18	40	1	1	2	2	0	PGA_scaffold_2__135_contigs__length_79989185	25083322	25083946	+	625
tsebra_g29888	3.50749	3.41963	62.9597	2.11e-15	3.29e-14	224	97	179	126	108	3	18	3	7	7	PGA_scaffold_8__94_contigs__length_81364398	53707684	53708458	+	775
tsebra_g8337	3.48163	4.09825	58.6702	1.86e-14	2.68e-13	277	170	361	175	214	3	37	7	9	10	PGA_scaffold_1__188_contigs__length_130229059	104939869	104995750	-	55882
tsebra_g22085	3.47505	5.54228	62.4505	2.73e-15	4.21e-14	754	623	883	587	473	6	84	16	28	56	PGA_scaffold_6__158_contigs__length_65093427	3195909	3198559	-	2651
tsebra_g13692	3.44824	3.64375	50.3264	1.3e-12	1.57e-11	178	145	313	103	109	3	5	7	10	20	PGA_scaffold_3__118_contigs__length_77400372	8619816	8621637	-	1822
nbisL1-transcript-100461	3.44813	3.27701	32.8208	1.01e-08	8.04e-08	195	64	234	33	126	4	22	3	4	3	PGA_scaffold_9__74_contigs__length_58108748	45262049	45264061	-	2013
tsebra_g14633	3.44749	3.01506	47.9837	4.3e-12	4.94e-11	132	60	181	83	83	3	7	10	6	1	PGA_scaffold_3__118_contigs__length_77400372	29536721	29565905	+	29185
nbisL1-transcript-94719	3.44665	4.96405	84.5235	3.8e-20	8.81e-19	620	221	558	409	415	10	35	21	23	28	PGA_scaffold_9__74_contigs__length_58108748	9606229	9608948	-	2720
tsebra_g27811	3.44394	2.54065	60.2286	8.45e-15	1.24e-13	108	61	85	74	55	0	7	5	4	4	PGA_scaffold_8__94_contigs__length_81364398	12133471	12135343	-	1873
tsebra_g10875	3.44092	6.08488	78.081	9.89e-19	2.07e-17	1217	478	1284	731	1204	21	105	40	58	41	PGA_scaffold_2__135_contigs__length_79989185	28373911	28375643	+	1733
tsebra_g29135	3.43929	3.13988	51.2929	7.96e-13	9.8e-12	136	64	182	74	143	5	11	0	9	6	PGA_scaffold_8__94_contigs__length_81364398	36821006	36822178	+	1173
nbisL1-transcript-30277	3.40357	4.29437	65.3428	6.29e-16	1.02e-14	363	211	357	199	244	2	26	9	12	30	PGA_scaffold_2__135_contigs__length_79989185	32553571	32587197	-	33627
nbisL1-transcript-27629	3.40026	6.01494	97.9271	4.34e-23	1.26e-21	1085	951	924	932	752	24	81	24	75	51	PGA_scaffold_2__135_contigs__length_79989185	17158605	17217570	-	58966
tsebra_g6864	3.3992	3.72834	20.6657	5.47e-06	2.83e-05	181	202	369	79	50	21	2	7	4	2	PGA_scaffold_1__188_contigs__length_130229059	93829948	93849334	-	19387
nbisL1-transcript-16705	3.39387	3.63886	76.7168	1.97e-18	4.02e-17	187	132	247	150	140	3	15	8	9	12	PGA_scaffold_1__188_contigs__length_130229059	87744900	87746474	+	1575
nbisL1-transcript-14426	3.39264	2.13913	34.592	4.07e-09	3.4e-08	85	68	47	59	20	0	3	1	10	1	PGA_scaffold_1__188_contigs__length_130229059	73142105	73159489	+	17385
nbisL1-transcript-104876	3.38281	2.90358	52.497	4.31e-13	5.43e-12	57	115	63	187	93	0	11	7	3	7	PGA_scaffold_10__19_contigs__length_45498505	7853603	7870280	-	16678
tsebra_g12734	3.36441	6.5229	81.9083	1.43e-19	3.19e-18	1679	882	2046	882	1021	45	104	55	80	76	PGA_scaffold_2__135_contigs__length_79989185	74091091	74092631	-	1541
nbisL1-transcript-74900	3.35992	3.68391	9.86599	0.00168362	0.00500873	2	473	2	379	45	3	40	1	3	10	PGA_scaffold_7__48_contigs__length_33662255	27233318	27234962	-	1645
tsebra_g16157	3.3596	2.91522	25.3386	4.81e-07	3.02e-06	71	61	287	44	18	3	12	5	5	3	PGA_scaffold_3__118_contigs__length_77400372	65994400	66008389	-	13990
tsebra_g19140	3.342	5.92153	34.6756	3.89e-09	3.26e-08	952	408	671	1390	1018	80	13	34	25	36	PGA_scaffold_5__106_contigs__length_63362655	33886803	33887464	+	662
nbisL1-transcript-104207	3.33417	3.87562	45.7971	1.31e-11	1.44e-10	262	141	362	136	88	8	8	6	18	15	PGA_scaffold_10__19_contigs__length_45498505	3261230	3314363	-	53134
nbisL1-transcript-2192	3.27835	1.262	30.8938	2.73e-08	2.04e-07	25	27	43	20	21	5	0	0	1	1	PGA_scaffold_1__188_contigs__length_130229059	8955480	8957332	-	1853
tsebra_g11378	3.26549	7.87738	6.48846	0.0108577	0.0251436	54	2119	15	15098	505	68	1105	6	7	40	PGA_scaffold_2__135_contigs__length_79989185	41761680	41772438	-	10759
tsebra_g12013	3.25835	2.56576	46.6006	8.7e-12	9.74e-11	115	58	102	46	64	0	11	2	4	7	PGA_scaffold_2__135_contigs__length_79989185	56692173	56693749	+	1577
tsebra_g10936	3.25742	3.58279	61.947	3.53e-15	5.38e-14	151	134	265	138	124	4	21	5	10	10	PGA_scaffold_2__135_contigs__length_79989185	30075057	30095496	-	20440
tsebra_g11611	3.2438	3.13697	65.4804	5.87e-16	9.56e-15	145	87	150	120	88	2	13	5	7	9	PGA_scaffold_2__135_contigs__length_79989185	47172818	47190357	+	17540
nbisL1-transcript-107618	3.21386	4.55734	79.6992	4.36e-19	9.41e-18	421	282	395	255	281	12	19	19	29	18	PGA_scaffold_10__19_contigs__length_45498505	26294420	26334341	+	39922
tsebra_g10737	3.20441	3.24097	56.3179	6.17e-14	8.48e-13	162	82	184	113	89	5	16	6	6	6	PGA_scaffold_2__135_contigs__length_79989185	24667872	24675238	-	7367
tsebra_g17371	3.2036	1.12348	30.0658	4.18e-08	3.06e-07	24	18	39	27	14	0	0	4	2	1	PGA_scaffold_5__106_contigs__length_63362655	14049428	14060632	-	11205
nbisL1-transcript-29180	3.19763	2.17112	45.9181	1.23e-11	1.36e-10	77	41	77	43	45	1	4	6	4	2	PGA_scaffold_2__135_contigs__length_79989185	25870531	25871390	-	860
nbisL1-transcript-71935	3.1905	2.30494	38.0595	6.86e-10	6.28e-09	83	67	80	26	58	2	12	1	4	1	PGA_scaffold_7__48_contigs__length_33662255	13040089	13072225	-	32137
nbisL1-transcript-43802	3.18068	2.08777	36.8921	1.25e-09	1.1e-08	53	25	101	33	54	0	6	3	2	6	PGA_scaffold_3__118_contigs__length_77400372	29552035	29553009	-	975
nbisL1-transcript-41480	3.17632	4.42096	70.1739	5.43e-17	9.74e-16	373	186	390	260	276	11	38	14	18	13	PGA_scaffold_3__118_contigs__length_77400372	15443429	15446582	+	3154
nbisL1-transcript-54531	3.17519	5.181	57.3786	3.6e-14	5.05e-13	586	481	721	405	319	13	22	20	39	68	PGA_scaffold_5__106_contigs__length_63362655	19447476	19460112	+	12637
nbisL1-transcript-29039	3.1733	3.76768	66.3033	3.87e-16	6.41e-15	259	100	231	154	187	7	12	12	11	15	PGA_scaffold_2__135_contigs__length_79989185	24770626	24793687	+	23062
nbisL1-transcript-20895	3.16466	4.29194	24.6941	6.72e-07	4.1e-06	69	308	115	396	544	6	21	7	2	56	PGA_scaffold_1__188_contigs__length_130229059	113016132	113017549	+	1418
nbisL1-transcript-32142	3.14334	3.14252	48.2599	3.73e-12	4.31e-11	179	61	135	102	113	6	19	3	5	5	PGA_scaffold_2__135_contigs__length_79989185	47172721	47190580	-	17860
tsebra_g31619	3.1169	7.54352	73.0363	1.27e-17	2.38e-16	2806	1954	3583	2159	2726	61	329	95	153	292	PGA_scaffold_9__74_contigs__length_58108748	10696534	10697489	-	956
tsebra_g17604	3.10606	5.07464	46.1485	1.1e-11	1.21e-10	636	443	627	345	263	6	21	24	49	60	PGA_scaffold_5__106_contigs__length_63362655	19447888	19453513	-	5626
nbisL1-transcript-61812	3.09918	5.14349	81.8666	1.46e-19	3.25e-18	490	413	650	389	529	17	29	41	27	45	PGA_scaffold_6__158_contigs__length_65093427	13667357	13676423	+	9067
tsebra_g32450	3.09454	3.66868	55.2068	1.08e-13	1.45e-12	197	125	248	127	159	10	20	10	11	4	PGA_scaffold_9__74_contigs__length_58108748	27964618	27976778	+	12161
tsebra_g9975	3.08609	3.65988	43.0027	5.47e-11	5.62e-10	241	61	262	126	160	7	7	8	19	14	PGA_scaffold_2__135_contigs__length_79989185	6704378	6704749	+	372
tsebra_g1812	3.08031	1.87156	40.9173	1.59e-10	1.56e-09	37	43	57	52	34	4	5	4	1	0	PGA_scaffold_10__19_contigs__length_45498505	42132086	42140782	-	8697
tsebra_g4536	3.07194	2.34402	28.4008	9.86e-08	6.87e-07	68	27	142	51	26	3	3	4	2	9	PGA_scaffold_1__188_contigs__length_130229059	52451892	52458615	+	6724
tsebra_g31138	3.06632	3.53024	59.9003	9.98e-15	1.45e-13	165	166	181	125	139	8	7	8	6	22	PGA_scaffold_8__94_contigs__length_81364398	80827271	80996126	+	168856
tsebra_g24427	3.06616	2.13269	46.0631	1.15e-11	1.27e-10	50	35	81	55	54	1	4	6	4	3	PGA_scaffold_6__158_contigs__length_65093427	56131733	56132812	-	1080
tsebra_g1046	3.06428	4.38114	68.814	1.08e-16	1.88e-15	302	169	409	272	283	11	20	12	28	25	PGA_scaffold_10__19_contigs__length_45498505	23771594	23799235	+	27642
nbisL1-transcript-66985	3.06259	3.56043	44.1397	3.06e-11	3.22e-10	273	75	90	186	188	5	18	3	8	22	PGA_scaffold_6__158_contigs__length_65093427	47863224	47867387	-	4164
tsebra_g27812	3.05581	1.24067	33.7129	6.39e-09	5.2e-08	25	25	33	23	30	1	7	1	0	0	PGA_scaffold_8__94_contigs__length_81364398	12135606	12136478	-	873
nbisL1-transcript-44855	3.05562	5.04925	66.5811	3.36e-16	5.59e-15	545	343	692	339	359	11	54	22	39	37	PGA_scaffold_3__118_contigs__length_77400372	33636089	33637213	+	1125
nbisL1-transcript-85104	3.04266	3.8198	65.2454	6.61e-16	1.07e-14	240	131	233	149	207	10	23	7	15	10	PGA_scaffold_8__94_contigs__length_81364398	42884588	42903689	+	19102
nbisL1-transcript-16382	3.04035	1.33492	29.589	5.34e-08	3.86e-07	51	15	23	32	24	3	0	2	3	1	PGA_scaffold_1__188_contigs__length_130229059	85667649	85669126	-	1478
tsebra_g5138	3.03702	1.78358	36.2609	1.73e-09	1.49e-08	55	36	45	28	43	6	4	2	1	0	PGA_scaffold_1__188_contigs__length_130229059	65267186	65269358	-	2173
nbisL1-transcript-15613	3.03238	3.25461	55.8149	7.96e-14	1.08e-12	202	97	79	128	137	5	6	7	9	16	PGA_scaffold_1__188_contigs__length_130229059	79344516	79356586	-	12071
nbisL1-transcript-32989	3.02536	4.6137	61.7781	3.84e-15	5.84e-14	298	331	311	484	285	4	37	15	44	23	PGA_scaffold_2__135_contigs__length_79989185	53555109	53728075	-	172967
nbisL1-transcript-16242	3.00254	5.30385	52.5348	4.23e-13	5.35e-12	642	370	844	529	314	41	36	28	30	42	PGA_scaffold_1__188_contigs__length_130229059	84402848	84473437	+	70590
nbisL1-transcript-23024	3.00188	3.52336	49.5237	1.96e-12	2.33e-11	225	113	203	114	106	8	17	8	15	5	PGA_scaffold_1__188_contigs__length_130229059	125105455	125147019	+	41565
nbisL1-transcript-108053	2.99606	3.96695	71.9774	2.18e-17	4e-16	270	140	224	209	228	7	19	8	20	22	PGA_scaffold_10__19_contigs__length_45498505	28528791	28532179	-	3389
tsebra_g361	2.99053	2.88221	51.1419	8.59e-13	1.06e-11	66	127	68	148	79	5	14	5	4	6	PGA_scaffold_10__19_contigs__length_45498505	7853997	7869718	+	15722
nbisL1-transcript-106227	2.98866	1.7624	35.9021	2.07e-09	1.78e-08	67	38	43	20	35	2	4	3	3	2	PGA_scaffold_10__19_contigs__length_45498505	17623288	17667976	-	44689
nbisL1-transcript-99914	2.98639	1.84736	26.3993	2.78e-07	1.81e-06	63	29	77	26	18	4	5	0	1	5	PGA_scaffold_9__74_contigs__length_58108748	41081137	41170393	-	89257
nbisL1-transcript-95016	2.98528	7.59781	61.6903	4.02e-15	6.09e-14	2946	1934	3545	2241	2976	54	430	104	202	278	PGA_scaffold_9__74_contigs__length_58108748	10696226	10699514	+	3289
nbisL1-transcript-103342	2.98379	2.11092	39.3102	3.62e-10	3.41e-09	63	35	68	61	43	1	12	1	1	5	PGA_scaffold_10__19_contigs__length_45498505	876052	877105	+	1054
nbisL1-transcript-40712	2.98376	9.48939	12.4625	0.000415204	0.0014388	2371	6048	2140	40790	1488	218	2930	606	240	149	PGA_scaffold_3__118_contigs__length_77400372	9668720	9691472	-	22753
tsebra_g30420	2.97887	3.28814	52.2933	4.78e-13	6e-12	173	87	169	107	111	3	19	9	4	13	PGA_scaffold_8__94_contigs__length_81364398	65339520	65350877	-	11358
tsebra_g1168	2.97179	3.77318	53.5019	2.58e-13	3.36e-12	247	158	216	155	142	4	11	9	13	31	PGA_scaffold_10__19_contigs__length_45498505	26325484	26334140	-	8657
nbisL1-transcript-72080	2.97105	0.605227	24.9255	5.96e-07	3.68e-06	14	14	14	16	20	1	0	3	1	0	PGA_scaffold_7__48_contigs__length_33662255	13632843	13651470	+	18628
nbisL1-transcript-104213	2.9606	3.58123	39.5501	3.2e-10	3.03e-09	257	114	234	108	71	5	17	6	20	11	PGA_scaffold_10__19_contigs__length_45498505	3269289	3344812	+	75524
tsebra_g3718	2.95165	1.69792	33.2514	8.1e-09	6.51e-08	27	48	52	45	21	1	7	3	3	0	PGA_scaffold_1__188_contigs__length_130229059	35090851	35091447	+	597
nbisL1-transcript-61342	2.94345	3.16669	13.1983	0.0002802	0.00101232	78	121	57	4	369	1	4	2	7	33	PGA_scaffold_6__158_contigs__length_65093427	11487318	11492197	+	4880
nbisL1-transcript-29098	2.93151	2.44989	45.264	1.72e-11	1.87e-10	75	64	93	53	58	5	3	5	8	3	PGA_scaffold_2__135_contigs__length_79989185	25084802	25129985	-	45184
nbisL1-transcript-99081	2.89645	2.99797	49.5351	1.95e-12	2.32e-11	130	75	134	78	104	3	16	10	3	8	PGA_scaffold_9__74_contigs__length_58108748	35799238	35805799	-	6562
tsebra_g9349	2.89388	3.32796	48.5886	3.16e-12	3.68e-11	163	68	160	127	148	10	16	11	4	7	PGA_scaffold_1__188_contigs__length_130229059	125146954	125199071	+	52118
tsebra_g12835	2.87693	3.74956	56.8976	4.59e-14	6.37e-13	225	136	228	149	160	4	19	12	24	11	PGA_scaffold_2__135_contigs__length_79989185	75751967	75753033	+	1067
tsebra_g26829	2.87474	2.80763	37.3547	9.85e-10	8.81e-09	106	65	150	46	80	2	15	3	11	5	PGA_scaffold_7__48_contigs__length_33662255	31686619	31689358	+	2740
tsebra_g33573	2.86946	2.8892	50.9291	9.58e-13	1.17e-11	105	58	123	81	115	6	7	3	10	10	PGA_scaffold_9__74_contigs__length_58108748	55145009	55145842	-	834
nbisL1-transcript-41419	2.86779	3.46314	56.4438	5.78e-14	7.98e-13	164	142	158	115	150	12	8	12	13	7	PGA_scaffold_3__118_contigs__length_77400372	15150525	15217196	-	66672
nbisL1-transcript-71937	2.85165	1.67385	34.0083	5.49e-09	4.52e-08	36	49	49	19	36	0	7	2	3	3	PGA_scaffold_7__48_contigs__length_33662255	13042194	13088917	+	46724
nbisL1-transcript-99913	2.85064	5.27835	69.6688	7.01e-17	1.25e-15	783	336	533	515	507	21	76	30	34	54	PGA_scaffold_9__74_contigs__length_58108748	41080610	41203834	+	123225
nbisL1-transcript-22992	2.8453	1.15519	27.6927	1.42e-07	9.71e-07	14	23	17	45	27	2	2	3	2	0	PGA_scaffold_1__188_contigs__length_130229059	124980858	124982397	-	1540
nbisL1-transcript-31498	2.84304	8.45202	6.0412	0.0139758	0.0310884	136	3385	61	20846	1272	286	1723	29	8	102	PGA_scaffold_2__135_contigs__length_79989185	41764607	41786650	+	22044
tsebra_g14532	2.8422	7.24762	46.8339	7.73e-12	8.69e-11	2315	2599	2015	1235	2419	108	161	188	262	60	PGA_scaffold_3__118_contigs__length_77400372	28100666	28132109	-	31444
nbisL1-transcript-6096	2.83631	2.87488	52.518	4.26e-13	5.38e-12	83	111	115	90	71	7	8	4	9	8	PGA_scaffold_1__188_contigs__length_130229059	27679182	27734457	-	55276
tsebra_g31315	2.82403	2.8823	15.1799	9.77e-05	0.000392258	208	44	132	71	4	11	7	6	2	7	PGA_scaffold_9__74_contigs__length_58108748	2617226	2629623	-	12398
tsebra_g12983	2.82098	7.12368	73.4506	1.03e-17	1.95e-16	1894	1694	2743	1641	1617	67	260	113	133	234	PGA_scaffold_2__135_contigs__length_79989185	77112755	77114566	+	1812
nbisL1-transcript-92325	2.81509	5.30791	54.5732	1.5e-13	1.97e-12	638	395	811	405	428	42	60	33	31	39	PGA_scaffold_8__94_contigs__length_81364398	78225975	78236364	+	10390
nbisL1-transcript-93164	2.81235	2.17597	30.8296	2.82e-08	2.1e-07	52	40	99	21	66	1	11	4	4	3	PGA_scaffold_9__74_contigs__length_58108748	923165	957198	-	34034
nbisL1-transcript-20135	2.78858	6.03605	28.6679	8.59e-08	6.04e-07	1137	560	1546	513	660	98	31	74	53	46	PGA_scaffold_1__188_contigs__length_130229059	109122994	109125737	+	2744
tsebra_g11332	2.76549	5.81369	47.6349	5.13e-12	5.86e-11	1031	909	805	672	383	26	119	26	85	83	PGA_scaffold_2__135_contigs__length_79989185	40704165	40730254	-	26090
nbisL1-transcript-94572	2.75999	2.76632	43.5978	4.03e-11	4.2e-10	102	55	99	78	101	10	11	4	3	6	PGA_scaffold_9__74_contigs__length_58108748	8882761	8887424	-	4664
tsebra_g10004	2.75094	4.06586	59.2988	1.35e-14	1.97e-13	313	161	236	195	212	15	24	21	12	18	PGA_scaffold_2__135_contigs__length_79989185	7425529	7444632	+	19104
nbisL1-transcript-40613	2.75089	4.22959	43.6225	3.98e-11	4.15e-10	254	213	382	153	241	23	20	24	15	13	PGA_scaffold_3__118_contigs__length_77400372	9315483	9325929	-	10447
tsebra_g27935	2.74653	2.51006	45.4407	1.57e-11	1.72e-10	90	66	58	69	79	3	5	1	9	12	PGA_scaffold_8__94_contigs__length_81364398	15129783	15141998	+	12216
nbisL1-transcript-9049	2.74364	3.62713	40.3474	2.13e-10	2.05e-09	240	100	230	118	118	4	32	14	10	12	PGA_scaffold_1__188_contigs__length_130229059	45171100	45184617	-	13518
tsebra_g8558	2.73181	6.01835	23.7118	1.12e-06	6.57e-06	1070	534	1626	467	631	114	36	70	41	37	PGA_scaffold_1__188_contigs__length_130229059	109123277	109125155	-	1879
tsebra_g32567	2.73143	2.06421	25.2206	5.11e-07	3.2e-06	57	26	97	19	52	2	4	7	1	7	PGA_scaffold_9__74_contigs__length_58108748	30990120	30990981	-	862
nbisL1-transcript-40993	2.72391	3.34321	45.1269	1.85e-11	1.99e-10	137	120	201	128	66	5	17	9	14	12	PGA_scaffold_3__118_contigs__length_77400372	11932823	12193838	+	261016
tsebra_g5429	2.71888	7.77839	12.4895	0.000409246	0.00142096	251	8782	161	3296	2903	75	703	326	136	159	PGA_scaffold_1__188_contigs__length_130229059	70638148	70644727	-	6580
nbisL1-transcript-22884	2.71317	4.98911	51.9825	5.6e-13	6.99e-12	690	320	237	388	549	30	55	26	21	49	PGA_scaffold_1__188_contigs__length_130229059	124192441	124206115	-	13675
nbisL1-transcript-39498	2.70671	1.71151	31.8237	1.69e-08	1.3e-07	60	21	30	41	44	0	9	3	3	2	PGA_scaffold_3__118_contigs__length_77400372	5229172	5246506	-	17335
nbisL1-transcript-25731	2.70492	3.11408	54.1223	1.88e-13	2.46e-12	146	90	118	97	110	5	17	7	6	14	PGA_scaffold_2__135_contigs__length_79989185	6624135	6635792	-	11658
tsebra_g3720	2.69382	1.37082	21.134	4.28e-06	2.27e-05	16	44	39	22	23	5	1	5	0	0	PGA_scaffold_1__188_contigs__length_130229059	35188955	35209974	+	21020
nbisL1-transcript-109497	2.69359	6.33285	49.1542	2.37e-12	2.79e-11	669	1378	1291	849	1354	109	99	70	73	78	PGA_scaffold_10__19_contigs__length_45498505	39673916	39739179	-	65264
nbisL1-transcript-76490	2.69159	11.3652	35.8741	2.1e-09	1.81e-08	18283	60064	11232	29920	69606	1469	4333	4431	2267	3266	PGA_scaffold_7__48_contigs__length_33662255	33219450	33234072	+	14623
nbisL1-transcript-94684	2.68535	4.10105	45.2233	1.76e-11	1.91e-10	251	176	307	195	211	3	33	11	19	42	PGA_scaffold_9__74_contigs__length_58108748	9175933	9181431	-	5499
nbisL1-transcript-25916	2.684	3.09833	26.5878	2.52e-07	1.65e-06	143	141	53	123	96	4	5	19	16	1	PGA_scaffold_2__135_contigs__length_79989185	7305792	7350370	-	44579
tsebra_g5613	2.68289	2.97884	13.3059	0.000264568	0.000961066	23	261	58	70	96	3	40	3	0	5	PGA_scaffold_1__188_contigs__length_130229059	73916027	73921623	+	5597
nbisL1-transcript-31336	2.68268	5.8215	52.6253	4.04e-13	5.12e-12	1068	825	843	654	401	28	113	41	90	80	PGA_scaffold_2__135_contigs__length_79989185	40703962	40713973	+	10012
tsebra_g26875	2.67464	3.45449	52.5236	4.25e-13	5.37e-12	155	118	197	137	102	8	21	9	13	12	PGA_scaffold_7__48_contigs__length_33662255	32132738	32133789	+	1052
tsebra_g14262	2.66922	2.6626	14.5823	0.000134166	0.000522768	28	254	9	40	70	2	13	2	14	6	PGA_scaffold_3__118_contigs__length_77400372	21339921	21352211	+	12291
nbisL1-transcript-62228	2.66837	4.16218	45.8637	1.27e-11	1.4e-10	299	159	346	158	216	18	34	11	14	27	PGA_scaffold_6__158_contigs__length_65093427	16098436	16109758	+	11323
nbisL1-transcript-83477	2.65843	3.04172	33.4657	7.25e-09	5.87e-08	124	45	162	87	111	1	21	4	9	16	PGA_scaffold_8__94_contigs__length_81364398	32663951	32665311	-	1361
tsebra_g5859	2.65367	2.69071	44.2688	2.86e-11	3.03e-10	96	86	69	83	77	2	19	3	9	5	PGA_scaffold_1__188_contigs__length_130229059	78435902	78440292	-	4391
nbisL1-transcript-103335	2.64738	4.41662	43.4914	4.26e-11	4.43e-10	450	188	361	221	181	23	28	18	30	22	PGA_scaffold_10__19_contigs__length_45498505	843577	860735	-	17159
nbisL1-transcript-29097	2.64329	2.35815	33.1405	8.57e-09	6.88e-08	67	44	85	52	68	3	0	9	6	9	PGA_scaffold_2__135_contigs__length_79989185	25083986	25084952	+	967
nbisL1-transcript-24050	2.64066	3.40225	44.4691	2.58e-11	2.75e-10	161	91	194	118	118	9	21	4	16	12	PGA_scaffold_1__188_contigs__length_130229059	128818623	128930745	-	112123
nbisL1-transcript-73951	2.63159	5.71628	51.926	5.76e-13	7.18e-12	921	542	898	571	603	15	102	49	89	89	PGA_scaffold_7__48_contigs__length_33662255	22218251	22241761	+	23511
tsebra_g15368	2.62538	3.90867	52.6409	4e-13	5.08e-12	242	138	262	132	214	7	24	16	17	28	PGA_scaffold_3__118_contigs__length_77400372	47589741	47592066	-	2326
tsebra_g30970	2.62277	5.14959	46.1479	1.1e-11	1.21e-10	529	345	753	339	386	42	64	26	35	41	PGA_scaffold_8__94_contigs__length_81364398	78229884	78236456	-	6573
tsebra_g5387	2.62132	3.41352	44.909	2.06e-11	2.22e-10	171	93	166	126	138	4	33	8	11	11	PGA_scaffold_1__188_contigs__length_130229059	69596304	69598922	+	2619
nbisL1-transcript-57792	2.60569	3.03343	33.0037	9.2e-09	7.35e-08	143	78	133	35	133	5	9	5	16	13	PGA_scaffold_5__106_contigs__length_63362655	55032312	55033479	-	1168
nbisL1-transcript-88405	2.5923	7.52962	19.2453	1.15e-05	5.58e-05	878	7673	388	1630	2041	89	260	217	296	338	PGA_scaffold_8__94_contigs__length_81364398	59817738	59919383	+	101646
tsebra_g28234	2.59048	6.20659	10.7197	0.00106001	0.00333265	1146	1477	133	141	2313	36	294	17	162	8	PGA_scaffold_8__94_contigs__length_81364398	20929245	20930100	+	856
nbisL1-transcript-27640	2.58921	4.83002	57.2396	3.86e-14	5.39e-13	278	480	203	504	486	14	65	31	37	37	PGA_scaffold_2__135_contigs__length_79989185	17169617	17171974	+	2358
tsebra_g27875	2.58774	1.89969	15.1467	9.95e-05	0.000398808	41	29	95	38	12	1	0	3	2	15	PGA_scaffold_8__94_contigs__length_81364398	13792229	13811112	+	18884
tsebra_g1884	2.57003	1.57583	19.8179	8.52e-06	4.24e-05	17	26	82	20	22	3	7	1	2	3	PGA_scaffold_10__19_contigs__length_45498505	43718009	43724531	+	6523
nbisL1-transcript-41744	2.56541	1.98176	36.5796	1.47e-09	1.28e-08	70	45	32	43	47	2	5	5	4	6	PGA_scaffold_3__118_contigs__length_77400372	16789137	16938296	+	149160
tsebra_g22589	2.56524	9.03451	23.4995	1.25e-06	7.26e-06	2312	16667	2203	5613	9630	176	779	424	1237	958	PGA_scaffold_6__158_contigs__length_65093427	12547317	12561621	-	14305
nbisL1-transcript-70206	2.56363	3.52533	35.1899	2.99e-09	2.54e-08	195	110	214	73	147	4	9	17	17	24	PGA_scaffold_7__48_contigs__length_33662255	3558960	3561476	-	2517
nbisL1-transcript-81025	2.56047	6.2358	11.0312	0.000895929	0.00287498	1126	1505	146	154	2375	46	305	19	151	9	PGA_scaffold_8__94_contigs__length_81364398	20929151	20930160	-	1010
tsebra_g31559	2.54219	4.21757	36.1615	1.82e-09	1.57e-08	280	187	357	191	199	2	49	16	34	28	PGA_scaffold_9__74_contigs__length_58108748	9176060	9179882	+	3823
nbisL1-transcript-89204	2.54005	2.09188	20.4984	5.97e-06	3.06e-05	42	22	15	130	58	0	10	5	3	8	PGA_scaffold_8__94_contigs__length_81364398	64111491	64134374	-	22884
nbisL1-transcript-109740	2.53613	2.24487	29.7518	4.91e-08	3.57e-07	46	42	90	39	71	5	13	2	1	7	PGA_scaffold_10__19_contigs__length_45498505	40886926	41010540	+	123615
nbisL1-transcript-108492	2.53215	1.29174	27.7287	1.4e-07	9.55e-07	28	19	37	24	28	0	4	3	4	2	PGA_scaffold_10__19_contigs__length_45498505	31219469	31223406	+	3938
tsebra_g206	2.52109	2.76452	38.1081	6.69e-10	6.14e-09	88	44	133	76	83	3	11	8	8	12	PGA_scaffold_10__19_contigs__length_45498505	4058088	4060832	-	2745
tsebra_g27279	2.51942	5.17597	40.6747	1.8e-10	1.75e-09	477	286	551	463	665	42	49	24	23	91	PGA_scaffold_8__94_contigs__length_81364398	3101986	3132973	-	30988
nbisL1-transcript-11869	2.51495	1.61499	31.5337	1.96e-08	1.5e-07	31	28	46	40	31	2	4	1	5	5	PGA_scaffold_1__188_contigs__length_130229059	60371748	60394933	+	23186
tsebra_g24891	2.51415	3.69634	34.479	4.31e-09	3.59e-08	179	117	229	135	182	4	27	3	22	33	PGA_scaffold_7__48_contigs__length_33662255	542168	549757	-	7590
nbisL1-transcript-6087	2.51136	5.45727	48.4511	3.39e-12	3.94e-11	561	580	811	410	547	33	54	89	50	50	PGA_scaffold_1__188_contigs__length_130229059	27602384	27734787	+	132404
tsebra_g5858	2.50295	5.53551	33.2694	8.02e-09	6.46e-08	693	573	658	495	689	33	168	52	52	16	PGA_scaffold_1__188_contigs__length_130229059	78431057	78431703	+	647
nbisL1-transcript-54277	2.49687	3.86581	41.9284	9.47e-11	9.48e-10	272	90	218	163	208	9	22	10	24	31	PGA_scaffold_5__106_contigs__length_63362655	16707459	16722324	+	14866
nbisL1-transcript-3166	2.49189	0.957042	24.0729	9.28e-07	5.54e-06	15	24	17	19	29	0	4	3	1	2	PGA_scaffold_1__188_contigs__length_130229059	12448496	12449776	+	1281
nbisL1-transcript-48439	2.4871	6.43118	54.3837	1.65e-13	2.17e-12	1306	1048	1396	1035	971	32	213	93	112	174	PGA_scaffold_3__118_contigs__length_77400372	57406248	57416967	+	10720
tsebra_g13730	2.47431	4.22115	39.7197	2.93e-10	2.8e-09	247	241	343	140	234	25	22	22	28	16	PGA_scaffold_3__118_contigs__length_77400372	9315649	9325445	+	9797
tsebra_g2880	2.47333	6.65065	35.2216	2.94e-09	2.5e-08	1346	1318	2285	1075	516	103	231	82	105	157	PGA_scaffold_1__188_contigs__length_130229059	17025316	17078276	+	52961
nbisL1-transcript-41747	2.46928	2.987	38.3264	5.98e-10	5.52e-09	154	83	101	71	87	5	15	15	6	9	PGA_scaffold_3__118_contigs__length_77400372	16884770	16972041	-	87272
nbisL1-transcript-95397	2.46873	2.83984	38.7299	4.87e-10	4.53e-09	110	52	101	104	80	9	14	7	4	10	PGA_scaffold_9__74_contigs__length_58108748	13203122	13289799	+	86678
tsebra_g11974	2.4663	3.72975	37.0294	1.16e-09	1.03e-08	247	84	221	138	162	13	18	8	17	30	PGA_scaffold_2__135_contigs__length_79989185	55740034	55741720	-	1687
nbisL1-transcript-36711	2.46417	6.52331	55.3566	1.01e-13	1.35e-12	1385	1106	1603	971	1039	49	255	90	126	146	PGA_scaffold_2__135_contigs__length_79989185	74922577	74924709	-	2133
tsebra_g14875	2.45961	1.3115	18.7894	1.46e-05	6.95e-05	18	15	47	32	25	0	0	2	2	10	PGA_scaffold_3__118_contigs__length_77400372	34794225	34796012	-	1788
nbisL1-transcript-85102	2.45011	2.44085	35.9251	2.05e-09	1.76e-08	71	63	84	37	76	4	13	7	4	6	PGA_scaffold_8__94_contigs__length_81364398	42874855	42884911	-	10057
tsebra_g3006	2.44039	3.57128	48.775	2.87e-12	3.36e-11	191	105	176	152	138	9	27	12	11	21	PGA_scaffold_1__188_contigs__length_130229059	19561274	19563002	+	1729
nbisL1-transcript-88240	2.43336	3.14701	37.2359	1.05e-09	9.32e-09	102	84	168	101	99	12	18	5	13	8	PGA_scaffold_8__94_contigs__length_81364398	59259094	59261503	+	2410
nbisL1-transcript-97646	2.43129	4.37074	32.9258	9.57e-09	7.63e-08	360	136	373	207	270	9	47	9	35	51	PGA_scaffold_9__74_contigs__length_58108748	25937121	25939398	-	2278
tsebra_g16410	2.42102	5.08456	41.2284	1.35e-10	1.33e-09	481	379	580	343	449	9	82	37	38	89	PGA_scaffold_3__118_contigs__length_77400372	71393589	71396125	+	2537
[truncated: 7,382 more rows]

## Sheet: Supplementry Data 3
Supplementry Data 3. Luciola italica head EdgeR analysis for the indetification of sex-biased genes.
[truncated: 8,831 more rows]

[truncated: 2 more sheets: Supplementry Data 4, Supplementry Data 5]
